# Supplementary material for: Tetra-n-propyl­ammonium acetate–boric acid (1/1)
Source: Acta Crystallogr Sect E Struct Rep Online. 2009 Oct 31;65(Pt 11):o2958. doi: 10.1107/S1600536809044225 (PMC2971276; doi:10.1107/S1600536809044225)
Supplement: Supplementary file 1 [file e-65-o2958-sup1.cif]

##############################################################################
###                                                                        ###
###        Electronic paper (Acta Crystallographica Section E)             ###
###                                                                        ###
##############################################################################
#                                                                            #
# This CIF contains the data in a paper accepted for publication in Acta     #
# Crystallographica Section E. It conforms to the requirements of Notes      #
# for Authors for Section E, and has been peer reviewed under the auspices   #
# of the IUCr Commission on Journals.                                        #
#                                                                            #
# Full details of the Crystallographic Information File format               #
# are given in the paper "The Crystallographic Information File (CIF):       #
# a New Standard Archive File for Crystallography" by S. R. Hall, F. H.      #
# Allen and I. D. Brown [Acta Cryst. (1991), A47, 655-685].                  #
#                                                                            #
# The current version of the core CIF dictionary is obtainable from          #
# ftp://ftp.iucr.org/pub/cif_core.dic. The current version number is 2.4.    #
#                                                                            #
# Software is freely available for graphical display of the structure(s) in  #
# this CIF.  For information consult the CIF home page http://www.iucr.org/  #
# cif/home.html                                                              #
#                                                                            #
# This file may be used for bona fide research purposes within the           #
# scientific community so long as proper attribution is given to the journal # 
# article from which it was obtained.                                        #
#                                                                            #
##############################################################################
                                             
data_global
_audit_creation_method     SHELXL-97
_journal_date_recd_electronic     2009-10-20
_journal_date_accepted     2009-10-23
_journal_name_full     'Acta Crystallographica, Section E'
_journal_year     2009
_journal_volume     65
_journal_issue     11
_journal_page_first     o2958
_journal_page_last     o2958
_journal_paper_category     QO
_journal_coeditor_code     XU2651
_publ_contact_author
;
     Dr. Seik Weng Ng
     Department of Chemistry
     University of Malaya
     50603 Kuala Lumpur
     Malaysia
;
_publ_contact_author_email     seikweng@um.edu.my
_publ_contact_author_fax     '03 7967 4193'
_publ_contact_author_phone     '03 7967 6778'
_publ_section_title
;
Tetra-<i>n</i>-propylammonium acetate--boric acid (1/1)
;
loop_
    _publ_author_name
    _publ_author_address
    'Yang, Yun-Xia'
;
     College of Chemistry
     Beijing Normal University
     Beijing 100875
     People's Republic of China
;
    'Li, Qi'
;
     College of Chemistry
     Beijing Normal University
     Beijing 100875
     People's Republic of China
;
    'Ng, Seik Weng'
;
     Department of Chemistry
     University of Malaya
     50603 Kuala Lumpur
     Malaysia
;
data_I
_audit_creation_method     SHELXL-97
_chemical_name_systematic
;
Tetra-<i>n</i>-propylammonium acetate--boric acid (1/1)
;
_chemical_name_common     ?
_chemical_formula_moiety     'C12 H28 N +, C2 H3 O2 -, B H3 O3'
_chemical_formula_sum     'C14 H34 B N O5'
_chemical_formula_iupac     'C12 H28 N +, C2 H3 O2 -, B H3 O3'
_chemical_formula_weight     307.23
_chemical_melting_point     ?
_symmetry_cell_setting     Orthorhombic
_symmetry_space_group_name_H-M     'P c c n'
_symmetry_space_group_name_Hall     '-P 2ab 2ac'
loop_
    _symmetry_equiv_pos_as_xyz
    'x, y, z'
    '-x+1/2, -y+1/2, z'
    '-x, y+1/2, -z+1/2'
    'x+1/2, -y, -z+1/2'
    '-x, -y, -z'
    'x-1/2, y-1/2, -z'
    'x, -y-1/2, z-1/2'
    '-x-1/2, y, z-1/2'
_cell_length_a     16.4594(3)
_cell_length_b     16.7680(3)
_cell_length_c     14.4526(3)
_cell_angle_alpha     90.00
_cell_angle_beta     90.00
_cell_angle_gamma     90.00
_cell_volume     3988.79(13)
_cell_formula_units_Z     8
_cell_measurement_reflns_used     5166
_cell_measurement_theta_min     2.2
_cell_measurement_theta_max     25.7
_cell_measurement_temperature     293(2)
_exptl_crystal_description     Block
_exptl_crystal_colour     Colorless
_exptl_crystal_size_max     0.24
_exptl_crystal_size_mid     0.24
_exptl_crystal_size_min     0.22
_exptl_crystal_density_diffrn     1.023
_exptl_crystal_density_meas     ?
_exptl_crystal_density_method     'not measured'
_exptl_crystal_F_000     1360
_exptl_absorpt_coefficient_mu     0.074
_exptl_absorpt_correction_type     None
_exptl_absorpt_process_details     ?
_exptl_absorpt_correction_T_min     ?
_exptl_absorpt_correction_T_max     ?
_diffrn_ambient_temperature     293(2)
_diffrn_radiation_type     MoK\a
_diffrn_radiation_wavelength     0.71073
_diffrn_radiation_source     'fine-focus sealed tube'
_diffrn_radiation_monochromator     graphite
_diffrn_measurement_device_type     'Bruker APEXII'
_diffrn_measurement_method     '\w and \w '
_diffrn_detector_area_resol_mean     ?
_diffrn_reflns_number     19907
_diffrn_reflns_av_R_equivalents     0.0223
_diffrn_reflns_av_sigmaI/netI     0.0188
_diffrn_reflns_theta_min     2.23
_diffrn_reflns_theta_max     27.50
_diffrn_reflns_theta_full     27.50
_diffrn_measured_fraction_theta_max     0.998
_diffrn_measured_fraction_theta_full     0.998
_diffrn_reflns_limit_h_min     -20
_diffrn_reflns_limit_h_max     21
_diffrn_reflns_limit_k_min     -21
_diffrn_reflns_limit_k_max     21
_diffrn_reflns_limit_l_min     -18
_diffrn_reflns_limit_l_max     17
_diffrn_standards_number     0
_diffrn_standards_interval_count     0
_diffrn_standards_interval_time     0
_diffrn_standards_decay_%     0
_reflns_number_total     4581
_reflns_number_gt     2803
_reflns_threshold_expression     I>2\s(I)
_refine_ls_structure_factor_coef     Fsqd
_refine_ls_matrix_type     full
_refine_ls_R_factor_all     0.0831
_refine_ls_R_factor_gt     0.0508
_refine_ls_wR_factor_gt     0.1488
_refine_ls_wR_factor_ref     0.1833
_refine_ls_goodness_of_fit_ref     1.021
_refine_ls_restrained_S_all     1.021
_refine_ls_number_reflns     4581
_refine_ls_number_parameters     204
_refine_ls_number_restraints     3
_refine_ls_hydrogen_treatment     mixed
_refine_ls_weighting_scheme     calc
_refine_ls_weighting_details
         'calc w=1/[\s^2^(Fo^2^)+(0.0888P)^2^+0.6196P] where P=(Fo^2^+2Fc^2^)/3'
_atom_sites_solution_hydrogens     geom
_atom_sites_solution_primary     direct
_atom_sites_solution_secondary     difmap
_refine_ls_shift/su_max     0.001
_refine_ls_shift/su_mean     0.000
_refine_diff_density_max     0.233
_refine_diff_density_min     -0.132
_refine_ls_extinction_method     'SHELXL97 (Sheldrick, 2008)'
_refine_ls_extinction_coef     0.0029(8)
_refine_ls_extinction_expression
                                  'Fc^*^=kFc[1+0.001xFc^2^\l^3^/sin(2\q)]^-1/4^'
loop_
    _atom_type_symbol
    _atom_type_description
    _atom_type_scat_dispersion_real
    _atom_type_scat_dispersion_imag
    _atom_type_scat_source
    'C' 'C' 0.0033 0.0016
                         'International Tables Vol C Tables 4.2.6.8 and 6.1.1.4'
    'H' 'H' 0.0000 0.0000
                         'International Tables Vol C Tables 4.2.6.8 and 6.1.1.4'
    'B' 'B' 0.0013 0.0007
                         'International Tables Vol C Tables 4.2.6.8 and 6.1.1.4'
    'N' 'N' 0.0061 0.0033
                         'International Tables Vol C Tables 4.2.6.8 and 6.1.1.4'
    'O' 'O' 0.0106 0.0060
                         'International Tables Vol C Tables 4.2.6.8 and 6.1.1.4'
_computing_data_collection     'APEX2 (Bruker, 2007)'
_computing_cell_refinement     'SAINT (Bruker, 2007)'
_computing_data_reduction     'SAINT (Bruker, 2007)'
_computing_structure_solution     'SHELXS97 (Sheldrick, 2008)'
_computing_structure_refinement     'SHELXL97 (Sheldrick, 2008)'
_computing_molecular_graphics     'XSEED (Barbour, 2001)'
_computing_publication_material     'publCIF (Westrip, 2009)'
loop_
    _atom_site_type_symbol
    _atom_site_label
    _atom_site_fract_x
    _atom_site_fract_y
    _atom_site_fract_z
    _atom_site_U_iso_or_equiv
    _atom_site_adp_type
    _atom_site_calc_flag
    _atom_site_refinement_flags
    _atom_site_occupancy
    _atom_site_disorder_assembly
    _atom_site_disorder_group
    O O1 0.65031(7) 0.26154(7) 0.38659(8) 0.0628(3) Uani d D 1 . .
    H H1 0.5997(7) 0.2504(13) 0.3918(13) 0.083(6) Uiso d D 1 . .
    O O2 0.60919(9) 0.39766(8) 0.38631(11) 0.0822(4) Uani d D 1 . .
    H H2 0.5628(10) 0.3765(17) 0.396(2) 0.131(11) Uiso d D 1 . .
    O O3 0.74569(8) 0.36496(8) 0.37814(10) 0.0783(4) Uani d D 1 . .
    H H3 0.7800(12) 0.3273(10) 0.3834(16) 0.104(8) Uiso d D 1 . .
    O O4 0.49799(8) 0.22127(8) 0.39542(12) 0.0942(5) Uani d . 1 . .
    O O5 0.46002(8) 0.34620(9) 0.41629(12) 0.0923(5) Uani d . 1 . .
    N N1 0.57206(9) 0.42369(8) 0.68832(9) 0.0628(4) Uani d . 1 . .
    C C1 0.48754(11) 0.42868(11) 0.64651(13) 0.0732(5) Uani d . 1 . .
    H H1A 0.4724 0.4845 0.6421 0.088 Uiso calc R 1 . .
    H H1B 0.4898 0.4076 0.5840 0.088 Uiso calc R 1 . .
    C C2 0.42181(13) 0.38518(18) 0.69837(19) 0.1086(8) Uani d . 1 . .
    H H2A 0.4354 0.3290 0.7024 0.130 Uiso calc R 1 . .
    H H2B 0.4179 0.4061 0.7608 0.130 Uiso calc R 1 . .
    C C3 0.34159(15) 0.39487(19) 0.6499(2) 0.1243(10) Uani d . 1 . .
    H H3A 0.3001 0.3675 0.6841 0.186 Uiso calc R 1 . .
    H H3B 0.3452 0.3728 0.5888 0.186 Uiso calc R 1 . .
    H H3C 0.3283 0.4505 0.6459 0.186 Uiso calc R 1 . .
    C C4 0.57384(13) 0.45737(12) 0.78584(12) 0.0750(5) Uani d . 1 . .
    H H4A 0.5387 0.4250 0.8245 0.090 Uiso calc R 1 . .
    H H4B 0.6287 0.4522 0.8097 0.090 Uiso calc R 1 . .
    C C5 0.54799(17) 0.54338(15) 0.79533(16) 0.1045(8) Uani d . 1 . .
    H H5A 0.5782 0.5761 0.7520 0.125 Uiso calc R 1 . .
    H H5B 0.4907 0.5484 0.7809 0.125 Uiso calc R 1 . .
    C C6 0.5634(2) 0.5719(2) 0.8927(2) 0.1579(16) Uani d . 1 . .
    H H6A 0.5471 0.6266 0.8982 0.237 Uiso calc R 1 . .
    H H6B 0.6203 0.5672 0.9066 0.237 Uiso calc R 1 . .
    H H6C 0.5327 0.5399 0.9353 0.237 Uiso calc R 1 . .
    C C7 0.62782(12) 0.46947(10) 0.62404(12) 0.0693(5) Uani d . 1 . .
    H H7A 0.6252 0.4450 0.5633 0.083 Uiso calc R 1 . .
    H H7B 0.6072 0.5234 0.6182 0.083 Uiso calc R 1 . .
    C C8 0.71601(13) 0.47402(14) 0.65287(17) 0.0922(6) Uani d . 1 . .
    H H8A 0.7204 0.5036 0.7103 0.111 Uiso calc R 1 . .
    H H8B 0.7367 0.4206 0.6635 0.111 Uiso calc R 1 . .
    C C9 0.76609(17) 0.51429(15) 0.5795(2) 0.1162(9) Uani d . 1 . .
    H H9A 0.8216 0.5173 0.5995 0.174 Uiso calc R 1 . .
    H H9B 0.7456 0.5671 0.5690 0.174 Uiso calc R 1 . .
    H H9C 0.7630 0.4842 0.5231 0.174 Uiso calc R 1 . .
    C C10 0.59924(11) 0.33770(10) 0.69796(12) 0.0647(4) Uani d . 1 . .
    H H10A 0.6521 0.3372 0.7276 0.078 Uiso calc R 1 . .
    H H10B 0.5616 0.3106 0.7390 0.078 Uiso calc R 1 . .
    C C11 0.60502(16) 0.29084(12) 0.61010(14) 0.0875(7) Uani d . 1 . .
    H H11A 0.6441 0.3158 0.5691 0.105 Uiso calc R 1 . .
    H H11B 0.5527 0.2907 0.5793 0.105 Uiso calc R 1 . .
    C C12 0.63080(17) 0.20624(12) 0.62980(17) 0.0967(7) Uani d . 1 . .
    H H12A 0.6343 0.1771 0.5727 0.145 Uiso calc R 1 . .
    H H12B 0.5916 0.1813 0.6696 0.145 Uiso calc R 1 . .
    H H12C 0.6829 0.2064 0.6596 0.145 Uiso calc R 1 . .
    C C13 0.44575(11) 0.27397(13) 0.40662(15) 0.0781(5) Uani d . 1 . .
    C C14 0.35937(14) 0.24694(18) 0.4140(3) 0.1411(12) Uani d . 1 . .
    H H14A 0.3351 0.2698 0.4682 0.212 Uiso calc R 1 . .
    H H14B 0.3577 0.1898 0.4183 0.212 Uiso calc R 1 . .
    H H14C 0.3299 0.2639 0.3601 0.212 Uiso calc R 1 . .
    B B1 0.66733(12) 0.34081(11) 0.38298(13) 0.0591(5) Uani d . 1 . .
loop_
    _atom_site_aniso_label
    _atom_site_aniso_U_11
    _atom_site_aniso_U_22
    _atom_site_aniso_U_33
    _atom_site_aniso_U_12
    _atom_site_aniso_U_13
    _atom_site_aniso_U_23
    O1 0.0555(7) 0.0561(7) 0.0769(8) 0.0019(5) 0.0024(5) -0.0096(5)
    O2 0.0748(9) 0.0586(7) 0.1131(12) 0.0115(6) 0.0009(8) 0.0088(7)
    O3 0.0670(8) 0.0588(7) 0.1091(11) -0.0027(6) 0.0061(7) 0.0111(7)
    O4 0.0616(8) 0.0783(9) 0.1426(14) -0.0003(6) 0.0061(8) -0.0330(8)
    O5 0.0673(8) 0.0771(9) 0.1325(13) 0.0137(7) 0.0019(8) -0.0022(8)
    N1 0.0729(8) 0.0629(8) 0.0527(8) 0.0194(6) -0.0066(6) 0.0040(6)
    C1 0.0755(12) 0.0766(12) 0.0675(11) 0.0210(9) -0.0140(9) 0.0027(9)
    C2 0.0780(14) 0.137(2) 0.1105(19) 0.0113(14) -0.0109(13) 0.0199(16)
    C3 0.0839(16) 0.134(2) 0.155(3) 0.0127(15) -0.0238(16) -0.0001(19)
    C4 0.0852(12) 0.0848(12) 0.0548(10) 0.0224(10) -0.0081(9) -0.0031(9)
    C5 0.133(2) 0.0994(16) 0.0814(14) 0.0463(15) -0.0204(13) -0.0260(12)
    C6 0.199(4) 0.165(3) 0.109(2) 0.071(3) -0.046(2) -0.063(2)
    C7 0.0914(12) 0.0551(9) 0.0613(10) 0.0137(9) -0.0014(9) 0.0079(7)
    C8 0.0873(14) 0.0955(15) 0.0937(15) 0.0014(11) -0.0033(11) 0.0164(12)
    C9 0.114(2) 0.1079(18) 0.127(2) -0.0218(15) 0.0101(16) 0.0175(16)
    C10 0.0757(11) 0.0598(9) 0.0584(10) 0.0148(8) -0.0033(8) 0.0128(7)
    C11 0.1289(19) 0.0639(11) 0.0698(12) 0.0226(11) -0.0088(12) 0.0032(9)
    C12 0.1239(18) 0.0607(11) 0.1054(17) 0.0151(11) -0.0040(14) -0.0001(11)
    C13 0.0555(10) 0.0852(14) 0.0936(14) 0.0044(9) -0.0024(9) -0.0198(11)
    C14 0.0603(13) 0.125(2) 0.238(4) -0.0056(14) 0.0121(17) -0.054(2)
    B1 0.0658(11) 0.0570(10) 0.0545(10) 0.0053(8) 0.0001(8) 0.0027(8)
loop_
    _geom_bond_atom_site_label_1
    _geom_bond_atom_site_label_2
    _geom_bond_site_symmetry_2
    _geom_bond_distance
    _geom_bond_publ_flag
    O1 B1 . 1.359(2) ?
    O1 H1 . 0.856(9) ?
    O2 B1 . 1.352(2) ?
    O2 H2 . 0.853(10) ?
    O3 B1 . 1.354(2) ?
    O3 H3 . 0.851(9) ?
    O4 C13 . 1.244(2) ?
    O5 C13 . 1.242(2) ?
    N1 C7 . 1.515(2) ?
    N1 C10 . 1.516(2) ?
    N1 C4 . 1.519(2) ?
    N1 C1 . 1.519(2) ?
    C1 C2 . 1.505(3) ?
    C1 H1A . 0.9700 ?
    C1 H1B . 0.9700 ?
    C2 C3 . 1.503(3) ?
    C2 H2A . 0.9700 ?
    C2 H2B . 0.9700 ?
    C3 H3A . 0.9600 ?
    C3 H3B . 0.9600 ?
    C3 H3C . 0.9600 ?
    C4 C5 . 1.510(3) ?
    C4 H4A . 0.9700 ?
    C4 H4B . 0.9700 ?
    C5 C6 . 1.508(3) ?
    C5 H5A . 0.9700 ?
    C5 H5B . 0.9700 ?
    C6 H6A . 0.9600 ?
    C6 H6B . 0.9600 ?
    C6 H6C . 0.9600 ?
    C7 C8 . 1.512(3) ?
    C7 H7A . 0.9700 ?
    C7 H7B . 0.9700 ?
    C8 C9 . 1.503(3) ?
    C8 H8A . 0.9700 ?
    C8 H8B . 0.9700 ?
    C9 H9A . 0.9600 ?
    C9 H9B . 0.9600 ?
    C9 H9C . 0.9600 ?
    C10 C11 . 1.496(3) ?
    C10 H10A . 0.9700 ?
    C10 H10B . 0.9700 ?
    C11 C12 . 1.508(3) ?
    C11 H11A . 0.9700 ?
    C11 H11B . 0.9700 ?
    C12 H12A . 0.9600 ?
    C12 H12B . 0.9600 ?
    C12 H12C . 0.9600 ?
    C13 C14 . 1.496(3) ?
    C14 H14A . 0.9600 ?
    C14 H14B . 0.9600 ?
    C14 H14C . 0.9600 ?
loop_
    _geom_angle_atom_site_label_1
    _geom_angle_atom_site_label_2
    _geom_angle_atom_site_label_3
    _geom_angle_site_symmetry_1
    _geom_angle_site_symmetry_3
    _geom_angle
    _geom_angle_publ_flag
    B1 O1 H1 . . 114.6(15) ?
    B1 O2 H2 . . 110(2) ?
    B1 O3 H3 . . 113.9(16) ?
    C7 N1 C10 . . 111.08(13) ?
    C7 N1 C4 . . 111.66(15) ?
    C10 N1 C4 . . 105.23(12) ?
    C7 N1 C1 . . 106.44(13) ?
    C10 N1 C1 . . 111.05(14) ?
    C4 N1 C1 . . 111.49(13) ?
    C2 C1 N1 . . 115.70(16) ?
    C2 C1 H1A . . 108.4 ?
    N1 C1 H1A . . 108.4 ?
    C2 C1 H1B . . 108.4 ?
    N1 C1 H1B . . 108.4 ?
    H1A C1 H1B . . 107.4 ?
    C3 C2 C1 . . 110.3(2) ?
    C3 C2 H2A . . 109.6 ?
    C1 C2 H2A . . 109.6 ?
    C3 C2 H2B . . 109.6 ?
    C1 C2 H2B . . 109.6 ?
    H2A C2 H2B . . 108.1 ?
    C2 C3 H3A . . 109.5 ?
    C2 C3 H3B . . 109.5 ?
    H3A C3 H3B . . 109.5 ?
    C2 C3 H3C . . 109.5 ?
    H3A C3 H3C . . 109.5 ?
    H3B C3 H3C . . 109.5 ?
    C5 C4 N1 . . 115.72(15) ?
    C5 C4 H4A . . 108.4 ?
    N1 C4 H4A . . 108.4 ?
    C5 C4 H4B . . 108.4 ?
    N1 C4 H4B . . 108.4 ?
    H4A C4 H4B . . 107.4 ?
    C6 C5 C4 . . 109.9(2) ?
    C6 C5 H5A . . 109.7 ?
    C4 C5 H5A . . 109.7 ?
    C6 C5 H5B . . 109.7 ?
    C4 C5 H5B . . 109.7 ?
    H5A C5 H5B . . 108.2 ?
    C5 C6 H6A . . 109.5 ?
    C5 C6 H6B . . 109.5 ?
    H6A C6 H6B . . 109.5 ?
    C5 C6 H6C . . 109.5 ?
    H6A C6 H6C . . 109.5 ?
    H6B C6 H6C . . 109.5 ?
    C8 C7 N1 . . 115.99(15) ?
    C8 C7 H7A . . 108.3 ?
    N1 C7 H7A . . 108.3 ?
    C8 C7 H7B . . 108.3 ?
    N1 C7 H7B . . 108.3 ?
    H7A C7 H7B . . 107.4 ?
    C9 C8 C7 . . 110.8(2) ?
    C9 C8 H8A . . 109.5 ?
    C7 C8 H8A . . 109.5 ?
    C9 C8 H8B . . 109.5 ?
    C7 C8 H8B . . 109.5 ?
    H8A C8 H8B . . 108.1 ?
    C8 C9 H9A . . 109.5 ?
    C8 C9 H9B . . 109.5 ?
    H9A C9 H9B . . 109.5 ?
    C8 C9 H9C . . 109.5 ?
    H9A C9 H9C . . 109.5 ?
    H9B C9 H9C . . 109.5 ?
    C11 C10 N1 . . 116.12(13) ?
    C11 C10 H10A . . 108.3 ?
    N1 C10 H10A . . 108.3 ?
    C11 C10 H10B . . 108.3 ?
    N1 C10 H10B . . 108.3 ?
    H10A C10 H10B . . 107.4 ?
    C10 C11 C12 . . 110.60(16) ?
    C10 C11 H11A . . 109.5 ?
    C12 C11 H11A . . 109.5 ?
    C10 C11 H11B . . 109.5 ?
    C12 C11 H11B . . 109.5 ?
    H11A C11 H11B . . 108.1 ?
    C11 C12 H12A . . 109.5 ?
    C11 C12 H12B . . 109.5 ?
    H12A C12 H12B . . 109.5 ?
    C11 C12 H12C . . 109.5 ?
    H12A C12 H12C . . 109.5 ?
    H12B C12 H12C . . 109.5 ?
    O5 C13 O4 . . 125.24(18) ?
    O5 C13 C14 . . 117.86(19) ?
    O4 C13 C14 . . 116.8(2) ?
    C13 C14 H14A . . 109.5 ?
    C13 C14 H14B . . 109.5 ?
    H14A C14 H14B . . 109.5 ?
    C13 C14 H14C . . 109.5 ?
    H14A C14 H14C . . 109.5 ?
    H14B C14 H14C . . 109.5 ?
    O2 B1 O3 . . 117.74(16) ?
    O2 B1 O1 . . 122.85(17) ?
    O3 B1 O1 . . 119.39(15) ?
loop_
    _geom_torsion_atom_site_label_1
    _geom_torsion_atom_site_label_2
    _geom_torsion_atom_site_label_3
    _geom_torsion_atom_site_label_4
    _geom_torsion_site_symmetry_1
    _geom_torsion_site_symmetry_2
    _geom_torsion_site_symmetry_3
    _geom_torsion_site_symmetry_4
    _geom_torsion
    _geom_torsion_publ_flag
    C7 N1 C1 C2 . . . . 178.63(18) ?
    C10 N1 C1 C2 . . . . 57.6(2) ?
    C4 N1 C1 C2 . . . . -59.4(2) ?
    N1 C1 C2 C3 . . . . 180.0(2) ?
    C7 N1 C4 C5 . . . . 60.1(2) ?
    C10 N1 C4 C5 . . . . -179.33(19) ?
    C1 N1 C4 C5 . . . . -58.9(2) ?
    N1 C4 C5 C6 . . . . -172.4(2) ?
    C10 N1 C7 C8 . . . . -60.1(2) ?
    C4 N1 C7 C8 . . . . 57.0(2) ?
    C1 N1 C7 C8 . . . . 178.90(16) ?
    N1 C7 C8 C9 . . . . 174.83(18) ?
    C7 N1 C10 C11 . . . . -57.4(2) ?
    C4 N1 C10 C11 . . . . -178.41(18) ?
    C1 N1 C10 C11 . . . . 60.8(2) ?
    N1 C10 C11 C12 . . . . -178.76(18) ?
loop_
    _geom_hbond_atom_site_label_D
    _geom_hbond_atom_site_label_H
    _geom_hbond_atom_site_label_A
    _geom_hbond_site_symmetry_A
    _geom_hbond_distance_DH
    _geom_hbond_distance_HA
    _geom_hbond_distance_DA
    _geom_hbond_angle_DHA
    _geom_hbond_publ_flag
    O1 H1 O4 . 0.860(10)
                       1.750(10)
                               2.600(2) 175(2) yes
    O2 H2 O5 . 0.850(10)
                       1.790(10)
                               2.638(2) 172(3) yes
    O3 H3 O1 2_655 0.850(10)
                           1.880(10)
                                   2.729(2) 174(2) yes
