# Supplementary material for: Tetra-n-propyl­ammonium acetate–boric acid (1/1)
Source: Acta Crystallogr Sect E Struct Rep Online. 2009 Oct 31;65(Pt 11):o2958. doi: 10.1107/S1600536809044225 (PMC2971276; doi:10.1107/S1600536809044225)
Supplement: Supplementary file 2 [file e-65-o2958-Isup2.hkl]

# 
# h,k,l, Fc-squared, Fo-squared, sigma(Fo-squared) and status flag 
# 
data_I
_shelx_title '  Pccn' 
_shelx_refln_list_code          4 
_shelx_F_calc_maximum      441.42 
_exptl_crystal_F_000      1360.00 
_reflns_d_resolution_high  0.7696 
 
loop_ 
 _symmetry_equiv_pos_as_xyz 
 'x, y, z' 
 '-x+1/2, -y+1/2, z' 
 '-x, y+1/2, -z+1/2' 
 'x+1/2, -y, -z+1/2' 
 '-x, -y, -z' 
 'x-1/2, y-1/2, -z' 
 'x, -y-1/2, z-1/2' 
 '-x-1/2, y, z-1/2' 
 
_cell_length_a    16.4594 
_cell_length_b    16.7680 
_cell_length_c    14.4526 
_cell_angle_alpha  90.000 
_cell_angle_beta   90.000 
_cell_angle_gamma  90.000 
 
_shelx_F_squared_multiplier     1.000 
 
loop_ 
 _refln_index_h 
 _refln_index_k 
 _refln_index_l 
 _refln_F_squared_calc 
 _refln_F_squared_meas 
 _refln_F_squared_sigma 
 _refln_observed_status 
   4   0   0     9224.81     8782.62    101.52 o 
   6   0   0     4502.68     4311.69     71.22 o 
   8   0   0     3572.77     3376.75     57.27 o 
  10   0   0     2576.41     2624.92     46.12 o 
  12   0   0      626.53      711.81     16.49 o 
  14   0   0      236.77      267.78     10.63 o 
  16   0   0        9.88       10.15      5.13 o 
  18   0   0       23.16       33.91      5.97 o 
  20   0   0       60.92       62.93      8.48 o 
   3   1   0        8.29        9.79      1.67 o 
   5   1   0     9006.20     8351.61     60.87 o 
   7   1   0    15760.22    17032.76    139.98 o 
   9   1   0       21.32       38.42      3.22 o 
  11   1   0       51.71       38.12      2.15 o 
  13   1   0      431.73      437.07      9.93 o 
  15   1   0        0.04        2.53      3.25 o 
  17   1   0        6.25        5.62      3.49 o 
  19   1   0        0.01        1.20      3.91 o 
  21   1   0       11.30       10.90      5.19 o 
   0   2   0        2.22       59.59      1.67 o 
   2   2   0     1165.66     1362.52     23.16 o 
   4   2   0    12213.04    12197.17    101.11 o 
   6   2   0    12932.99    14434.15    118.33 o 
   8   2   0     1188.13     1208.29      9.93 o 
  10   2   0      583.75      621.14      7.34 o 
  12   2   0       77.47       78.20      2.28 o 
  14   2   0       21.54       19.62      3.36 o 
  16   2   0        2.01       -2.44      2.26 o 
  18   2   0        5.30        7.26      4.05 o 
  20   2   0      134.88      172.38      8.19 o 
   1   3   0        2.83       -0.86      0.57 o 
   3   3   0      933.85      890.20      9.17 o 
   5   3   0     1843.20     1659.18     14.34 o 
   7   3   0     4303.10     4671.75     38.79 o 
   9   3   0      269.50      230.93      3.67 o 
  11   3   0       33.91       31.26      1.49 o 
  13   3   0      138.37      124.85      5.25 o 
  15   3   0      332.13      322.06      9.27 o 
  17   3   0       27.78       24.33      2.95 o 
  19   3   0       13.06        6.28      4.04 o 
  21   3   0        0.01       -5.25      4.31 o 
   0   4   0     2454.04     2264.47     37.90 o 
   2   4   0      287.70      211.19      3.40 o 
   4   4   0      127.77      117.98      2.17 o 
   6   4   0     7180.04     8361.12     68.20 o 
   8   4   0      913.06      932.51      9.10 o 
  10   4   0       28.80       33.47      1.43 o 
  12   4   0      315.34      282.47      4.56 o 
  14   4   0     1445.15     1435.43     31.58 o 
  16   4   0        7.09        2.64      2.53 o 
  18   4   0        2.25        7.84      2.83 o 
  20   4   0       14.86        7.39     11.11 o 
   1   5   0      395.77      399.15      5.74 o 
   3   5   0     3916.95     4228.51     40.36 o 
   5   5   0     1150.34     1094.02      9.99 o 
   7   5   0      400.19      499.64      5.55 o 
   9   5   0      308.17      342.70      4.65 o 
  11   5   0       25.46       25.96      1.77 o 
  13   5   0      437.49      519.36      8.29 o 
  15   5   0      183.82      169.91      6.30 o 
  17   5   0        2.05       -0.49      2.42 o 
  19   5   0        1.66        5.53      4.18 o 
   0   6   0     6029.54     6458.87    105.90 o 
   2   6   0     9622.27     9810.70     92.15 o 
   4   6   0     3695.06     3465.11     28.94 o 
   6   6   0      897.53     1100.98     10.31 o 
   8   6   0       11.51       31.05      1.72 o 
  10   6   0        8.16        4.22      1.34 o 
  12   6   0      211.78      237.00      4.30 o 
  14   6   0      855.60      882.58     15.39 o 
  16   6   0       60.35       62.57      3.89 o 
  18   6   0        0.09       -3.89      2.60 o 
  20   6   0        7.69        9.61      4.64 o 
   1   7   0     1612.39     1553.00     19.35 o 
   3   7   0     1055.71     1176.91     10.68 o 
   5   7   0     1256.80     1377.58     12.46 o 
   7   7   0       19.45       47.21      1.95 o 
   9   7   0      531.38      526.00      6.48 o 
  11   7   0       11.53       11.48      1.77 o 
  13   7   0       37.48       33.68      2.78 o 
  15   7   0      122.59      153.08      5.00 o 
  17   7   0       26.92       24.78      3.13 o 
  19   7   0       12.95       16.32      3.21 o 
   0   8   0      568.78      412.94      9.32 o 
   2   8   0     6996.93     6700.02     63.42 o 
   4   8   0       67.54       91.94      2.63 o 
   6   8   0       83.73       96.54      2.35 o 
   8   8   0      848.36      941.89      9.52 o 
  10   8   0      549.33      518.15      6.47 o 
  12   8   0       25.14       17.85      1.99 o 
  14   8   0        9.87        5.54      2.42 o 
  16   8   0       31.92       37.39      3.20 o 
  18   8   0       13.68       15.74      4.08 o 
   1   9   0      501.52      543.06      5.52 o 
   3   9   0     2679.32     2949.17     25.19 o 
   5   9   0      176.46      205.37      3.87 o 
   7   9   0      120.56       94.19      2.82 o 
   9   9   0       61.58       83.83      2.73 o 
  11   9   0      153.74      170.76      3.93 o 
  13   9   0       73.73       68.59      3.39 o 
  15   9   0       49.16       49.77      3.34 o 
  17   9   0        4.74        5.64      2.95 o 
  19   9   0        0.13       -5.72      7.22 o 
   0  10   0     1203.32     1306.53     19.91 o 
   2  10   0       29.48       29.58      1.28 o 
   4  10   0      346.60      434.40      5.20 o 
   6  10   0      109.01       91.48      2.99 o 
   8  10   0      141.88      129.40      3.33 o 
  10  10   0      809.62      785.68      8.84 o 
  12  10   0       17.54       18.13      2.41 o 
  14  10   0        0.01       -1.86      2.99 o 
  16  10   0        5.94        5.29      5.73 o 
  18  10   0       13.28       14.44      4.20 o 
   1  11   0       26.03       22.46      1.90 o 
   3  11   0      288.27      290.36      4.03 o 
   5  11   0       51.93       46.39      2.41 o 
   7  11   0      113.37       96.66      3.30 o 
   9  11   0      200.05      204.36      4.89 o 
  11  11   0      599.78      596.70      9.02 o 
  13  11   0       81.92       75.42      8.18 o 
  15  11   0       31.66       32.16      3.94 o 
  17  11   0        2.87        0.61      3.74 o 
   0  12   0        2.92       -3.05      2.03 o 
   2  12   0        6.80       12.44      2.93 o 
   4  12   0      145.51      128.40      7.32 o 
   6  12   0      198.47      188.35      4.23 o 
   8  12   0      204.56      176.72      5.26 o 
  10  12   0       42.13       41.14      2.99 o 
  12  12   0        2.18        1.80      2.26 o 
  14  12   0        5.32       -0.68      3.03 o 
  16  12   0       50.13       62.42      4.93 o 
   1  13   0       13.68       13.90      2.07 o 
   3  13   0      329.93      300.26      8.16 o 
   5  13   0      169.81      147.74      8.72 o 
   7  13   0      112.98       89.02      4.43 o 
   9  13   0       42.90       49.46      3.76 o 
  11  13   0       63.52       67.00      3.44 o 
  13  13   0        7.66        4.03      3.03 o 
  15  13   0        7.69        1.41      3.28 o 
  17  13   0       19.44        5.61      6.09 o 
   0  14   0       69.60       56.01      4.54 o 
   2  14   0      118.20       99.27      7.40 o 
   4  14   0     1012.67      994.95     15.51 o 
   6  14   0        1.24        1.78      2.57 o 
   8  14   0        6.20       -0.76      2.53 o 
  10  14   0        0.30        2.69      2.61 o 
  12  14   0       45.44       43.24      3.88 o 
  14  14   0        0.84        3.46      4.66 o 
  16  14   0       21.42       37.97      6.21 o 
   1  15   0       58.61       48.72      3.17 o 
   3  15   0        2.32        1.67      2.57 o 
   5  15   0       88.39       75.65      4.43 o 
   7  15   0       43.38       34.93      3.33 o 
   9  15   0       29.22       23.24      3.46 o 
  11  15   0       12.34        7.16      3.04 o 
  13  15   0        2.71       -1.79      4.42 o 
  15  15   0        0.99       -2.15      5.02 o 
   0  16   0      636.92      584.35     14.93 o 
   2  16   0      130.39      106.16      5.77 o 
   4  16   0       79.11       66.23      9.67 o 
   6  16   0        4.09        7.61      2.89 o 
   8  16   0        1.84        0.24      2.74 o 
  10  16   0       14.01       11.62      3.25 o 
  12  16   0       26.16       20.00      3.72 o 
  14  16   0       19.82       13.73      5.37 o 
   1  17   0        3.16        1.92      2.04 o 
   3  17   0       65.13       65.14      4.18 o 
   5  17   0      141.17      128.16      5.57 o 
   7  17   0       33.93       31.67      3.67 o 
   9  17   0       26.99       41.79      4.18 o 
  11  17   0       58.20       50.30      4.43 o 
   0  18   0        0.53       -2.46      2.81 o 
   2  18   0       88.87       87.84      5.17 o 
   4  18   0        3.72        4.85      2.89 o 
   6  18   0        5.45        2.91      3.03 o 
   8  18   0       32.26       46.37      4.26 o 
  10  18   0       37.78       47.65      4.52 o 
  12  18   0       10.97        6.93      5.37 o 
   1  19   0       25.33       20.69      2.90 o 
   3  19   0        0.76       -1.26      3.58 o 
   5  19   0        0.07        0.04      2.99 o 
   7  19   0       13.97       19.67      3.74 o 
   9  19   0        9.08        0.74      3.26 o 
   0  20   0        0.09       -1.07      4.54 o 
   2  20   0        1.57        3.16      2.57 o 
   4  20   0       49.08       61.44      4.64 o 
   6  20   0        0.25        4.75      3.33 o 
   8  20   0        0.58        3.99      3.67 o 
   1  21   0        0.12       -4.45      3.40 o 
   3  21   0       17.47       23.93      4.18 o 
   5  21   0       27.78       37.78      4.38 o 
   1   1   1    12110.60    12640.34    211.54 o 
   3   1   1     2790.47     2877.66     23.88 o 
   4   1   1    12339.48    12670.81     78.66 o 
   5   1   1      472.72      412.80      3.34 o 
   6   1   1     2403.82     2628.45     15.64 o 
   7   1   1      403.38      394.43      3.14 o 
   8   1   1      547.40      573.84      4.25 o 
   9   1   1      121.73      144.78      1.85 o 
  10   1   1       32.75       31.47      1.45 o 
  11   1   1        2.07       -1.29      1.03 o 
  12   1   1      244.40      242.15      3.45 o 
  13   1   1       31.72       28.14      1.73 o 
  14   1   1      220.38      207.64      6.65 o 
  15   1   1       27.39       23.15      2.19 o 
  16   1   1       10.31        7.11      1.98 o 
  17   1   1        0.05       -3.51      2.34 o 
  18   1   1        1.97        2.31      2.68 o 
  19   1   1        3.20        1.71      2.77 o 
  20   1   1        1.80        5.54      3.24 o 
  21   1   1        1.52       -0.49      3.29 o 
   1   2   1     6755.77     6214.26     52.35 o 
   2   2   1     3866.18     3798.47     40.54 o 
   3   2   1       31.84       27.46      1.79 o 
   4   2   1        3.58        2.84      0.42 o 
   5   2   1      252.49      202.25      1.69 o 
   6   2   1     2678.42     2838.75     15.90 o 
   7   2   1      337.64      477.28      3.41 o 
   8   2   1     2620.68     2784.24     15.83 o 
   9   2   1       53.36       40.33      1.12 o 
  10   2   1        8.62        7.22      0.88 o 
  11   2   1      715.37      724.61      5.19 o 
  12   2   1        9.27       11.45      1.09 o 
  13   2   1      619.25      665.22      6.58 o 
  14   2   1       13.28       18.64      1.87 o 
  15   2   1      136.77      150.05      4.33 o 
  16   2   1       24.87       25.31      2.25 o 
  17   2   1       13.66       12.89      2.17 o 
  18   2   1        8.32        8.12      2.61 o 
  19   2   1        2.78       -1.03      2.79 o 
  20   2   1        4.14        9.98      3.26 o 
  21   2   1        3.59        4.47      3.39 o 
   1   3   1     6872.32     7253.32     53.99 o 
   2   3   1     9191.50     9349.14     78.31 o 
   3   3   1        1.78        4.47      0.50 o 
   4   3   1      735.10      823.85      5.31 o 
   5   3   1      139.56      142.03      1.94 o 
   6   3   1       92.22       98.41      1.32 o 
   7   3   1     1634.08     1776.90     10.37 o 
   8   3   1       27.60       27.46      0.85 o 
   9   3   1     1466.55     1499.64      9.10 o 
  10   3   1       52.09       45.43      1.30 o 
  11   3   1      183.35      164.50      1.99 o 
  12   3   1      228.33      247.81      3.53 o 
  13   3   1       33.43       41.51      1.64 o 
  14   3   1       14.48       16.11      1.93 o 
  15   3   1      364.88      377.98      4.96 o 
  16   3   1       30.79       35.99      2.14 o 
  17   3   1        0.00       -2.26      1.96 o 
  18   3   1       23.01       21.41      2.50 o 
  19   3   1        1.92        3.63      3.77 o 
  20   3   1        1.89       -0.29      3.13 o 
  21   3   1        0.61        0.37      3.26 o 
   1   4   1     2506.38     2481.95     18.55 o 
   2   4   1     2292.02     2545.07     19.03 o 
   3   4   1     1498.29     1616.38     12.46 o 
   4   4   1     2776.14     2950.35     18.59 o 
   5   4   1      474.70      543.84      3.88 o 
   6   4   1      751.78      793.08      5.42 o 
   7   4   1       32.84       41.16      1.42 o 
   8   4   1      103.44      117.58      1.58 o 
   9   4   1      835.69      895.80      5.93 o 
  10   4   1      194.60      184.63      2.16 o 
  11   4   1      230.26      222.89      2.56 o 
  12   4   1       73.79       71.36      1.93 o 
  13   4   1      227.35      248.37      3.46 o 
  14   4   1      300.20      313.27      4.56 o 
  15   4   1       44.17       41.41      2.26 o 
  16   4   1       28.53       29.66      2.08 o 
  17   4   1        0.59        1.36      1.79 o 
  18   4   1        0.40       -1.93      2.21 o 
  19   4   1       12.51       12.44      3.04 o 
  20   4   1        2.81        7.74      3.17 o 
   1   5   1     1580.84     1613.48     12.41 o 
   2   5   1     4169.25     3961.27     26.73 o 
   3   5   1       59.24       53.32      1.26 o 
   4   5   1      424.50      472.05      3.44 o 
   5   5   1      535.83      507.57      3.73 o 
   6   5   1       29.53       28.28      0.91 o 
   7   5   1      670.40      727.72      5.21 o 
   8   5   1      413.83      482.65      4.23 o 
   9   5   1     1253.75     1228.12      7.74 o 
  10   5   1      100.22       92.18      1.87 o 
  11   5   1      189.95      161.42      2.42 o 
  12   5   1      140.75      139.08      2.72 o 
  13   5   1       88.66      104.51      3.58 o 
  14   5   1       12.52        8.34      2.24 o 
  15   5   1        2.56        2.05      1.65 o 
  16   5   1       15.12       18.44      2.01 o 
  17   5   1       16.51        9.19      2.01 o 
  18   5   1        5.20        8.02      2.02 o 
  19   5   1        2.07        0.36      2.34 o 
  20   5   1        0.42       -0.46      2.89 o 
   1   6   1      999.56     1007.78      7.46 o 
   2   6   1      862.67      942.68      7.69 o 
   3   6   1      215.36      218.61      2.29 o 
   4   6   1       27.23       17.22      0.69 o 
   5   6   1       25.67       18.86      0.78 o 
   6   6   1       36.19       21.16      0.86 o 
   7   6   1       34.09       46.07      1.49 o 
   8   6   1      195.13      187.50      2.30 o 
   9   6   1     1858.38     1871.32     12.00 o 
  10   6   1       51.65       54.03      1.88 o 
  11   6   1      147.84      145.59      2.37 o 
  12   6   1       10.63       14.06      1.45 o 
  13   6   1       18.57       26.08      1.69 o 
  14   6   1       15.05       16.88      1.88 o 
  15   6   1        2.71        0.30      1.68 o 
  16   6   1       26.24       28.44      2.16 o 
  17   6   1       17.14       25.34      2.21 o 
  18   6   1        5.97        6.37      2.10 o 
  19   6   1        2.70        1.59      3.01 o 
  20   6   1        1.87        0.61      2.59 o 
   1   7   1      654.58      640.55      5.08 o 
   2   7   1      172.47      175.56      2.51 o 
   3   7   1      487.35      438.58      3.80 o 
   4   7   1     1695.76     1868.74     12.34 o 
   5   7   1      605.55      626.66      4.57 o 
   6   7   1      855.02      945.95      6.46 o 
   7   7   1      202.87      195.30      2.25 o 
   8   7   1      545.56      591.07      4.70 o 
   9   7   1        2.10        4.85      0.94 o 
  10   7   1     1032.47      973.86      7.11 o 
  11   7   1        1.13       -1.57      1.05 o 
  12   7   1      245.01      238.62      3.36 o 
  13   7   1        3.58        1.91      1.47 o 
  14   7   1        5.95        8.31      1.67 o 
  15   7   1        1.99        2.14      1.67 o 
  16   7   1       11.52       11.50      1.89 o 
  17   7   1        0.75       -1.26      1.90 o 
  18   7   1       20.02       25.83      2.34 o 
  19   7   1        1.16       -0.05      2.10 o 
  20   7   1        0.02       -2.59      2.58 o 
   1   8   1       53.17       47.10      2.17 o 
   2   8   1       77.64       92.89      1.52 o 
   3   8   1     4784.96     5283.44     33.04 o 
   4   8   1     1410.35     1486.42     10.13 o 
   5   8   1     2261.30     2336.80     14.33 o 
   6   8   1       40.15       42.52      1.48 o 
   7   8   1       51.21       48.50      1.38 o 
   8   8   1       19.71       13.53      1.02 o 
   9   8   1      443.63      441.76      4.01 o 
  10   8   1        0.70        2.20      1.06 o 
  11   8   1       57.73       48.22      1.66 o 
  12   8   1       67.51       59.22      2.26 o 
  13   8   1       24.91       17.97      1.67 o 
  14   8   1        0.32       -2.48      1.66 o 
  15   8   1        0.66       -1.25      1.83 o 
  16   8   1        0.76        1.37      1.76 o 
  17   8   1        5.38        1.57      1.94 o 
  18   8   1        9.42        6.06      2.12 o 
  19   8   1        1.00        0.29      2.18 o 
   1   9   1        0.00       -0.63      1.83 o 
   2   9   1     4994.34     5276.06     30.86 o 
   3   9   1      673.31      661.67      5.14 o 
   4   9   1     1039.98     1093.96      7.87 o 
   5   9   1     1356.93     1474.36     10.24 o 
   6   9   1       68.06       58.84      1.45 o 
   7   9   1      295.16      292.57      2.95 o 
   8   9   1       78.84       72.83      1.69 o 
   9   9   1      140.55      124.87      2.19 o 
  10   9   1        3.40        4.77      1.20 o 
  11   9   1       52.13       62.35      1.88 o 
  12   9   1       20.77       22.96      1.90 o 
  13   9   1       13.22       13.81      2.16 o 
  14   9   1       11.40       12.07      1.79 o 
  15   9   1        3.98        5.24      1.81 o 
  16   9   1        2.48        0.89      2.02 o 
  17   9   1        3.16       -3.04      2.03 o 
  18   9   1        2.85        1.96      2.19 o 
  19   9   1        1.70       -1.54      2.35 o 
   1  10   1      135.20      143.91      2.26 o 
   2  10   1       45.68       54.38      1.27 o 
   3  10   1       51.97       53.49      1.42 o 
   4  10   1      233.23      234.47      2.66 o 
   5  10   1       81.66       84.93      2.12 o 
   6  10   1       17.98       16.76      1.20 o 
   7  10   1        5.74        4.72      1.00 o 
   8  10   1        1.46        2.15      1.03 o 
   9  10   1      113.58      117.88      2.72 o 
  10  10   1      379.02      401.29      4.41 o 
  11  10   1       16.37       15.57      1.56 o 
  12  10   1        0.73       -2.63      1.75 o 
  13  10   1        0.05       -2.18      1.46 o 
  14  10   1       17.40       14.81      2.05 o 
  15  10   1        4.92       -0.53      1.90 o 
  16  10   1        2.55       -0.23      2.02 o 
  17  10   1        3.08        4.34      2.45 o 
  18  10   1        0.05       -1.08      2.56 o 
   1  11   1       21.07       20.77      1.17 o 
   2  11   1      215.46      177.46      2.51 o 
   3  11   1      247.47      279.39      4.02 o 
   4  11   1      385.18      322.51      4.03 o 
   5  11   1        0.27       -0.48      1.02 o 
   6  11   1       17.65       11.08      1.24 o 
   7  11   1       92.33       88.28      2.26 o 
   8  11   1        1.24        0.46      1.22 o 
   9  11   1       77.31       87.71      2.55 o 
  10  11   1       29.33       31.22      1.91 o 
  11  11   1      120.51      128.19      3.11 o 
  12  11   1       23.47       13.93      2.12 o 
  13  11   1        0.01       -1.71      1.72 o 
  14  11   1       26.32       26.30      2.61 o 
  15  11   1       15.63       12.35      2.77 o 
  16  11   1        8.03        7.87      2.47 o 
  17  11   1        2.36        2.31      2.58 o 
  18  11   1        0.02       -3.88      2.58 o 
   1  12   1        0.76       -0.76      0.94 o 
   2  12   1       19.13       13.10      1.25 o 
   3  12   1      344.22      351.51      5.20 o 
   4  12   1      211.19      210.53      3.04 o 
   5  12   1       74.74       74.56      2.38 o 
   6  12   1       71.34       59.31      2.14 o 
   7  12   1       25.96       17.71      1.59 o 
   8  12   1       21.96       30.03      1.66 o 
   9  12   1      375.84      333.09      4.38 o 
  10  12   1      150.72      133.63      3.09 o 
  11  12   1      258.08      277.15      4.21 o 
  12  12   1       20.85       16.02      2.05 o 
  13  12   1        7.96        7.06      1.90 o 
  14  12   1       36.02       37.77      3.77 o 
  15  12   1        3.80        3.55      2.35 o 
  16  12   1       12.73       14.43      2.77 o 
  17  12   1        5.31        4.21      3.29 o 
   1  13   1      198.40      188.78      3.21 o 
   2  13   1       13.76       22.58      2.05 o 
   3  13   1       13.47       12.25      1.37 o 
   4  13   1      377.33      424.40      7.94 o 
   5  13   1       11.59       15.60      1.90 o 
   6  13   1        3.29        1.48      1.64 o 
   7  13   1        1.24       -1.47      1.36 o 
   8  13   1      160.60      155.84      3.39 o 
   9  13   1      331.14      348.82      6.69 o 
  10  13   1       37.59       45.00      2.30 o 
  11  13   1       22.36       23.41      2.10 o 
  12  13   1        1.84       -0.13      1.95 o 
  13  13   1        0.00       -3.00      2.00 o 
  14  13   1        6.19        5.82      2.66 o 
  15  13   1        7.04        9.85      2.83 o 
  16  13   1        6.72        5.81      2.67 o 
  17  13   1        2.69       -8.60      5.73 o 
   1  14   1        0.51       -2.03      1.35 o 
   2  14   1      212.94      179.78      3.34 o 
   3  14   1       27.30       25.63      2.03 o 
   4  14   1      210.78      214.00      4.45 o 
   5  14   1        0.00       -2.57      1.72 o 
   6  14   1      194.30      172.00      4.01 o 
   7  14   1       26.19       13.43      1.97 o 
   8  14   1        0.11       -2.59      1.73 o 
   9  14   1      111.61      115.82      3.70 o 
  10  14   1        1.13        3.31      2.87 o 
  11  14   1        0.01        0.00      1.94 o 
  12  14   1        3.64        3.43      2.48 o 
  13  14   1        0.03       -2.15      2.32 o 
  14  14   1       13.46       15.06      3.62 o 
  15  14   1        0.66        3.33      3.36 o 
  16  14   1        4.31        4.30      5.02 o 
   1  15   1      166.89      152.01      3.24 o 
   2  15   1        2.61        0.08      1.39 o 
   3  15   1      303.92      320.63      6.96 o 
   4  15   1       25.55       22.68      2.16 o 
   5  15   1       70.03       67.04      3.72 o 
   6  15   1       31.39       30.86      2.36 o 
   7  15   1       11.69       12.00      2.01 o 
   8  15   1       17.22       15.94      2.19 o 
   9  15   1       18.71       21.42      2.28 o 
  10  15   1       42.75       46.46      2.79 o 
  11  15   1       36.86       38.47      2.93 o 
  12  15   1        2.09        1.73      2.41 o 
  13  15   1        5.02        2.14      3.07 o 
  14  15   1        2.51        2.17      3.21 o 
  15  15   1        1.95        3.17      3.46 o 
   1  16   1       50.19       49.25      2.18 o 
   2  16   1       43.42       38.67      2.34 o 
   3  16   1        3.42       -0.03      1.81 o 
   4  16   1        7.70        3.95      1.99 o 
   5  16   1        0.00       -0.44      1.80 o 
   6  16   1       53.47       48.45      2.76 o 
   7  16   1        0.13       -1.31      1.91 o 
   8  16   1       36.96       40.26      2.72 o 
   9  16   1        6.94        5.13      2.14 o 
  10  16   1       12.56        9.53      2.95 o 
  11  16   1        6.66        6.32      2.29 o 
  12  16   1       11.87       12.88      2.89 o 
  13  16   1        0.18       -2.15      2.57 o 
   1  17   1        4.04       -0.46      1.60 o 
   2  17   1       53.52       45.25      2.71 o 
   3  17   1        2.52        4.00      1.94 o 
   4  17   1        0.15       -0.58      1.80 o 
   5  17   1        0.04       -1.32      1.96 o 
   6  17   1        1.20        1.74      1.91 o 
   7  17   1        6.00        4.27      2.07 o 
   8  17   1        0.58        0.54      2.07 o 
   9  17   1        9.05       10.59      2.28 o 
  10  17   1        4.96        5.92      2.33 o 
  11  17   1        2.20        5.28      2.40 o 
  12  17   1        0.42       -1.21      2.68 o 
  13  17   1       17.24       26.27      5.85 o 
   1  18   1       12.57       12.64      2.10 o 
   2  18   1        0.01        0.97      1.75 o 
   3  18   1       12.63       14.13      2.24 o 
   4  18   1        3.48        2.49      1.95 o 
   5  18   1       10.28       10.05      2.19 o 
   6  18   1        7.35        5.74      2.23 o 
   7  18   1        0.01       -2.00      2.38 o 
   8  18   1       18.15       15.82      2.44 o 
   9  18   1        0.02       -1.71      2.14 o 
  10  18   1        0.00       -2.17      2.28 o 
  11  18   1        0.06        0.35      3.93 o 
   1  19   1        0.01       -2.56      2.03 o 
   2  19   1        5.91        5.35      1.92 o 
   3  19   1        1.41       -0.72      1.84 o 
   4  19   1        3.27        5.17      2.19 o 
   5  19   1        8.35        8.06      2.28 o 
   6  19   1        1.91        0.90      2.19 o 
   7  19   1        7.07        7.38      2.38 o 
   8  19   1        0.65       -1.80      2.27 o 
   9  19   1        0.40        2.67      2.43 o 
  10  19   1        1.40        0.92      2.57 o 
   1  20   1        1.83        2.42      5.86 o 
   2  20   1        1.31       -0.87      2.21 o 
   3  20   1        0.24        0.36      1.90 o 
   4  20   1        2.06        0.42      1.98 o 
   5  20   1        0.01       -0.94      2.22 o 
   6  20   1        0.75       -1.57      2.25 o 
   7  20   1        0.50       -2.63      3.48 o 
   8  20   1       12.15       10.68      3.90 o 
   1  21   1        0.31       -3.47      2.31 o 
   2  21   1       22.64       21.27      3.49 o 
   3  21   1        0.56        1.66      2.46 o 
   4  21   1        0.36       -1.09      2.47 o 
   5  21   1        1.12       -0.05      2.17 o 
   2   0   2     5651.12     5691.66     66.17 o 
   3   0   2      875.19      983.30      9.93 o 
   4   0   2     1484.92     1609.56     13.83 o 
   5   0   2      440.04      556.34      5.43 o 
   6   0   2     5589.71     5746.25     47.14 o 
   7   0   2      327.87      267.86      3.14 o 
   8   0   2     3020.01     3078.01     26.16 o 
   9   0   2       58.72       78.61      2.21 o 
  10   0   2      405.48      361.77      4.81 o 
  11   0   2     1513.83     1554.35     14.56 o 
  12   0   2      379.78      349.89      5.76 o 
  13   0   2     1464.98     1393.20     13.72 o 
  14   0   2       97.15       99.93      4.17 o 
  15   0   2       51.52       53.89      3.14 o 
  16   0   2        3.01        0.31      3.59 o 
  17   0   2        0.68       -4.22      4.12 o 
  18   0   2        4.78        7.64      3.84 o 
  19   0   2        0.79       -0.62      4.06 o 
  20   0   2       17.49       24.07      4.73 o 
  21   0   2       35.73       73.11      8.66 o 
   1   1   2      728.97      539.61      9.82 o 
   2   1   2      244.36      212.15      4.78 o 
   3   1   2     1549.76     1385.08     10.60 o 
   4   1   2     6778.11     7250.87     52.99 o 
   5   1   2      633.57      571.65      4.56 o 
   6   1   2     3305.55     3978.76     24.97 o 
   7   1   2       59.53       49.79      1.60 o 
   8   1   2     1156.80     1312.64      8.47 o 
   9   1   2       36.30       44.76      1.34 o 
  10   1   2     2041.28     2300.72     13.54 o 
  11   1   2        2.34        0.44      0.85 o 
  12   1   2       83.55       96.39      2.12 o 
  13   1   2       37.28       31.03      1.76 o 
  14   1   2        0.23       -2.09      1.42 o 
  15   1   2       10.51        4.84      1.89 o 
  16   1   2       11.81        3.14      1.92 o 
  17   1   2        1.27       -1.46      1.90 o 
  18   1   2       12.45       10.31      2.75 o 
  19   1   2        2.77        1.92      2.66 o 
  20   1   2       86.28      117.25      7.07 o 
  21   1   2        0.04        4.25      3.28 o 
   0   2   2    18958.92    18792.12    219.37 o 
   1   2   2      674.51      732.69     11.31 o 
   2   2   2     7249.72     7030.82     58.07 o 
   3   2   2    33317.15    35293.44    268.64 o 
   4   2   2       48.85       53.01      0.84 o 
   5   2   2     1544.63     1443.79     10.28 o 
   6   2   2       20.60       22.60      0.74 o 
   7   2   2      996.82     1027.69      6.73 o 
   8   2   2      490.15      567.45      4.21 o 
   9   2   2        9.44        9.29      0.77 o 
  10   2   2      157.64      158.17      2.04 o 
  11   2   2      312.63      317.02      3.45 o 
  12   2   2        0.12       -0.63      1.17 o 
  13   2   2        0.00       -1.52      1.41 o 
  14   2   2      163.07      145.50      3.72 o 
  15   2   2      108.84      122.03      3.65 o 
  16   2   2        7.10        8.35      2.10 o 
  17   2   2        3.19        3.88      2.05 o 
  18   2   2        0.00       -1.59      2.48 o 
  19   2   2        0.08       -3.58      2.68 o 
  20   2   2        0.04        0.99      2.93 o 
  21   2   2        0.92       -2.36      3.46 o 
   0   3   2    43041.05    42179.18    763.20 o 
   1   3   2       28.70       26.26      1.40 o 
   2   3   2    12119.14    12383.73    131.23 o 
   3   3   2       85.76       91.06      1.39 o 
   4   3   2      190.32      166.63      1.99 o 
   5   3   2      385.69      396.11      2.79 o 
   6   3   2    10535.05    11916.70     64.97 o 
   7   3   2       40.83       50.66      1.12 o 
   8   3   2      277.92      331.24      2.72 o 
   9   3   2       75.06       78.62      1.43 o 
  10   3   2      537.90      572.46      4.24 o 
  11   3   2       15.68       23.88      1.30 o 
  12   3   2      275.87      319.67      3.71 o 
  13   3   2        0.00        0.63      1.32 o 
  14   3   2     1714.60     1741.98     19.50 o 
  15   3   2        4.05        6.71      2.04 o 
  16   3   2        0.12       -0.01      1.86 o 
  17   3   2        0.58       -1.66      1.95 o 
  18   3   2        4.14        1.98      2.22 o 
  19   3   2        0.72        2.05      2.36 o 
  20   3   2       18.03       30.64      4.84 o 
  21   3   2        0.07       -4.80      3.20 o 
   0   4   2     4203.16     4330.42     41.08 o 
   1   4   2    35081.38    36685.47    244.95 o 
   2   4   2       38.31       44.35      2.33 o 
   3   4   2      200.26      173.52      1.82 o 
   4   4   2      969.75     1023.25      7.57 o 
   5   4   2      229.70      222.93      2.09 o 
   6   4   2      138.94      160.96      2.04 o 
   7   4   2     4382.46     4556.81     25.31 o 
   8   4   2       21.86       21.90      0.83 o 
   9   4   2      140.37      171.38      1.96 o 
  10   4   2        2.32        1.12      0.81 o 
  11   4   2       11.87       11.78      1.24 o 
  12   4   2      144.26      147.86      2.68 o 
  13   4   2       40.22       36.07      1.61 o 
  14   4   2       57.14       63.06      2.18 o 
  15   4   2       71.64       64.33      3.07 o 
  16   4   2        3.65        3.40      1.74 o 
  17   4   2       20.27       19.32      2.33 o 
  18   4   2        0.18       -1.70      2.27 o 
  19   4   2       19.07       23.58      2.71 o 
  20   4   2        1.64       -1.84      3.05 o 
   0   5   2     3604.13     3705.39     30.66 o 
   1   5   2      498.64      542.68      4.32 o 
   2   5   2        2.97        1.14      0.52 o 
   3   5   2       22.80       44.34      1.01 o 
   4   5   2     6047.25     6369.54     42.64 o 
   5   5   2       64.14       83.71      1.35 o 
   6   5   2     1655.18     1722.79     10.75 o 
   7   5   2      127.80      150.01      1.67 o 
   8   5   2       32.84       32.80      1.10 o 
   9   5   2      269.42      284.96      2.94 o 
  10   5   2       38.40       45.33      1.41 o 
  11   5   2      327.00      328.47      3.75 o 
  12   5   2       59.69       60.62      2.25 o 
  13   5   2       55.02       58.91      1.97 o 
  14   5   2      442.24      434.16      5.70 o 
  15   5   2       20.27       22.79      1.94 o 
  16   5   2        5.42        7.17      1.82 o 
  17   5   2       51.97       54.00      2.52 o 
  18   5   2        0.69       -1.72      2.14 o 
  19   5   2        6.86        4.86      2.47 o 
  20   5   2       26.49       35.99      3.61 o 
   0   6   2      116.40      121.13      2.05 o 
   1   6   2     4193.68     4485.96     30.29 o 
   2   6   2      283.68      275.71      2.70 o 
   3   6   2     3871.51     4285.17     29.00 o 
   4   6   2      900.18      948.15      7.28 o 
   5   6   2      262.68      298.98      2.74 o 
   6   6   2       99.82      105.57      1.62 o 
   7   6   2       44.09       36.95      1.10 o 
   8   6   2      374.92      342.24      3.21 o 
   9   6   2      388.20      353.94      3.35 o 
  10   6   2      147.42      139.93      2.21 o 
  11   6   2      530.80      512.16      4.94 o 
  12   6   2        7.73        7.58      1.36 o 
  13   6   2        0.82       -0.65      1.34 o 
  14   6   2        2.65        1.82      1.46 o 
  15   6   2       30.25       27.74      2.03 o 
  16   6   2        7.77        6.73      1.87 o 
  17   6   2       48.83       59.05      2.65 o 
  18   6   2        0.21       -0.30      2.00 o 
  19   6   2        4.54        2.36      2.45 o 
  20   6   2        8.82       11.78      2.90 o 
   0   7   2    12624.44    13293.37    177.56 o 
   1   7   2     1028.51     1105.20      8.22 o 
   2   7   2        0.97        2.77      0.71 o 
   3   7   2      580.84      529.20      4.82 o 
   4   7   2     2915.82     3116.64     21.52 o 
   5   7   2      130.54      150.26      1.85 o 
   6   7   2        2.52        1.62      0.69 o 
   7   7   2      270.46      296.19      2.89 o 
   8   7   2     2714.01     2736.39     16.87 o 
   9   7   2      246.74      220.56      2.67 o 
  10   7   2       45.54       68.70      1.82 o 
  11   7   2       14.75       15.43      1.40 o 
  12   7   2      206.02      181.69      3.22 o 
  13   7   2       57.25       48.59      1.97 o 
  14   7   2       14.57       12.63      1.57 o 
  15   7   2       25.84       29.08      2.09 o 
  16   7   2        2.64        4.09      1.83 o 
  17   7   2        0.30       -0.56      1.87 o 
  18   7   2        0.23       -0.72      1.91 o 
  19   7   2        0.47       -1.44      2.56 o 
  20   7   2       25.99       30.71      3.15 o 
   0   8   2     2087.88     2267.57     19.60 o 
   1   8   2     2734.45     3067.86     19.64 o 
   2   8   2      340.15      360.36      3.56 o 
   3   8   2      260.82      267.92      3.08 o 
   4   8   2        0.19       -1.54      1.03 o 
   5   8   2      343.19      317.51      3.10 o 
   6   8   2      169.82      177.41      2.16 o 
   7   8   2     1400.55     1343.94      8.93 o 
   8   8   2       39.34       31.63      1.21 o 
   9   8   2        5.63        6.83      1.04 o 
  10   8   2       69.32       80.39      2.02 o 
  11   8   2      182.65      168.15      3.43 o 
  12   8   2        6.15        3.05      1.41 o 
  13   8   2       97.14       89.00      2.51 o 
  14   8   2       16.31       21.97      1.71 o 
  15   8   2        2.29        3.88      1.74 o 
  16   8   2        1.93        0.00      1.74 o 
  17   8   2        0.38        1.51      2.01 o 
  18   8   2        0.84       -2.91      1.94 o 
  19   8   2       12.05       17.75      2.64 o 
   0   9   2     9126.21     9897.97     80.86 o 
   1   9   2       91.59       99.93      3.10 o 
   2   9   2        0.18        0.01      0.75 o 
   3   9   2        0.37        0.52      0.77 o 
   4   9   2       28.91       26.37      1.21 o 
   5   9   2       10.56       17.56      1.42 o 
   6   9   2       41.61       50.39      1.66 o 
   7   9   2       34.41       44.74      1.45 o 
   8   9   2       69.96       77.49      1.95 o 
   9   9   2       19.78       18.84      1.29 o 
  10   9   2      916.14      852.23      7.08 o 
  11   9   2       44.53       44.50      2.00 o 
  12   9   2      342.61      352.84      4.65 o 
  13   9   2        1.86        1.11      1.52 o 
  14   9   2        3.94        3.63      1.90 o 
  15   9   2        0.11        0.12      2.20 o 
  16   9   2        0.11       -1.97      1.94 o 
  17   9   2        0.89        0.65      2.02 o 
  18   9   2       26.64       30.04      2.68 o 
  19   9   2        0.35        0.99      2.39 o 
   0  10   2       90.26      113.02      2.42 o 
   1  10   2      526.66      567.08      4.66 o 
   2  10   2       30.99       33.38      1.11 o 
   3  10   2      658.51      673.04      5.85 o 
   4  10   2        1.34        0.18      0.85 o 
   5  10   2        7.41        7.79      1.04 o 
   6  10   2      147.00      141.29      2.68 o 
   7  10   2        2.92        4.36      1.07 o 
   8  10   2       14.82        7.80      1.15 o 
   9  10   2       39.48       40.18      1.64 o 
  10  10   2      115.81      114.31      2.59 o 
  11  10   2      375.72      358.11      4.27 o 
  12  10   2       15.66       15.79      1.76 o 
  13  10   2        0.00       -1.40      1.46 o 
  14  10   2        0.02       -1.21      1.61 o 
  15  10   2        3.75       -1.01      1.88 o 
  16  10   2        1.81        0.03      2.02 o 
  17  10   2        8.80       12.08      2.39 o 
  18  10   2        2.29        4.11      2.95 o 
   0  11   2     1051.37     1065.65     10.40 o 
   1  11   2       88.25       85.79      1.71 o 
   2  11   2      481.45      463.79      4.25 o 
   3  11   2      716.25      723.60      5.80 o 
   4  11   2     1047.40      911.36      8.33 o 
   5  11   2       86.50       72.27      2.80 o 
   6  11   2      744.12      720.00      7.33 o 
   7  11   2        2.02        3.64      1.20 o 
   8  11   2        2.00       -0.01      1.18 o 
   9  11   2       13.58       14.05      1.42 o 
  10  11   2      614.21      611.63      5.82 o 
  11  11   2        0.65        3.23      1.43 o 
  12  11   2      143.33      155.08      3.32 o 
  13  11   2        0.63        0.61      1.59 o 
  14  11   2        3.55        3.36      1.93 o 
  15  11   2        0.85       -3.41      2.28 o 
  16  11   2       25.18       23.44      2.75 o 
  17  11   2        0.63       -3.73      2.49 o 
  18  11   2        2.27        2.23      2.77 o 
   0  12   2        5.50        4.08      1.18 o 
   1  12   2       66.41       71.25      1.68 o 
   2  12   2        4.22        7.37      1.02 o 
   3  12   2      153.95      124.19      2.39 o 
   4  12   2        0.15       -0.10      1.29 o 
   5  12   2     1427.12     1462.95     12.76 o 
   6  12   2        4.95        5.16      1.43 o 
   7  12   2       11.72       10.26      1.51 o 
   8  12   2       23.52       19.98      1.95 o 
   9  12   2       72.11       63.71      2.45 o 
  10  12   2       58.92       58.83      2.48 o 
  11  12   2      102.00       89.01      3.13 o 
  12  12   2       11.77        8.90      1.98 o 
  13  12   2        0.27       -1.56      1.72 o 
  14  12   2        1.04        3.25      1.94 o 
  15  12   2        7.92        3.73      2.45 o 
  16  12   2        0.30       -2.12      2.42 o 
  17  12   2        1.80       -3.79      2.53 o 
   0  13   2      103.67       88.16      3.81 o 
   1  13   2       15.78       16.88      1.29 o 
   2  13   2       20.71       26.10      1.56 o 
   3  13   2        1.39        0.07      1.39 o 
   4  13   2     1288.75     1194.15     12.20 o 
   5  13   2       11.14        9.67      2.26 o 
   6  13   2       26.71       21.10      1.75 o 
   7  13   2       17.48       17.81      2.10 o 
   8  13   2        2.90       -1.64      1.50 o 
   9  13   2        1.32        1.34      1.61 o 
  10  13   2       11.54       18.32      1.98 o 
  11  13   2        0.13        1.80      1.70 o 
  12  13   2       11.36       12.89      2.31 o 
  13  13   2        0.02       -3.77      2.52 o 
  14  13   2        0.41       -1.41      2.17 o 
  15  13   2        0.16       -0.79      2.68 o 
  16  13   2        8.38       10.15      3.16 o 
  17  13   2        0.22       -7.28      5.73 o 
   0  14   2       34.39       27.35      2.16 o 
   1  14   2       44.90       40.23      1.70 o 
   2  14   2       24.02       21.31      1.87 o 
   3  14   2      784.73      761.32      9.33 o 
   4  14   2       29.78       30.56      2.54 o 
   5  14   2       18.02       13.32      1.88 o 
   6  14   2        0.66       -0.64      1.72 o 
   7  14   2        3.38        1.67      1.95 o 
   8  14   2        5.23        1.78      1.85 o 
   9  14   2       31.66       31.30      2.40 o 
  10  14   2        0.16       -2.49      1.66 o 
  11  14   2        0.30       -1.23      1.87 o 
  12  14   2        0.02       -2.98      1.99 o 
  13  14   2        1.57       -0.33      2.52 o 
  14  14   2        1.20       -0.28      2.21 o 
  15  14   2        1.78       -0.05      2.78 o 
  16  14   2        0.89       -1.67      3.41 o 
   0  15   2       17.34       17.53      2.67 o 
   1  15   2       35.66       32.95      2.20 o 
   2  15   2       12.93       12.22      1.75 o 
   3  15   2       18.90       19.02      2.06 o 
   4  15   2      365.62      352.08      5.83 o 
   5  15   2       35.06       33.70      2.40 o 
   6  15   2       34.54       31.70      2.44 o 
   7  15   2        0.51        0.28      1.86 o 
   8  15   2        6.74        3.76      1.99 o 
   9  15   2        0.55        2.73      2.00 o 
  10  15   2        2.25        1.35      2.04 o 
  11  15   2        0.70        0.14      2.10 o 
  12  15   2        2.78        3.01      2.54 o 
  13  15   2        0.68        1.38      2.69 o 
  14  15   2       16.42       17.01      3.08 o 
   0  16   2        0.00       -1.07      3.43 o 
   1  16   2       71.05       62.41      2.67 o 
   2  16   2       20.27       30.23      1.98 o 
   3  16   2       16.65       18.65      2.11 o 
   4  16   2       13.57       18.37      2.17 o 
   5  16   2       76.74       82.91      3.42 o 
   6  16   2        3.46        0.43      1.88 o 
   7  16   2        4.41        2.35      2.05 o 
   8  16   2        1.40        2.52      2.04 o 
   9  16   2       40.00       45.04      2.83 o 
  10  16   2        0.09        4.52      2.20 o 
  11  16   2        0.19       -1.14      2.44 o 
  12  16   2        0.16       -3.21      2.54 o 
  13  16   2        7.19        9.08      2.89 o 
  14  16   2        0.26       -2.27      4.66 o 
   0  17   2       71.76       68.81      4.17 o 
   1  17   2        0.10        3.19      1.65 o 
   2  17   2      227.40      236.10      4.35 o 
   3  17   2        3.23        5.98      1.82 o 
   4  17   2        0.10       -1.65      1.91 o 
   5  17   2        0.09       -1.05      1.99 o 
   6  17   2       42.76       36.72      2.67 o 
   7  17   2        0.30        0.32      2.05 o 
   8  17   2       20.63       23.04      2.54 o 
   9  17   2        0.07        0.03      2.15 o 
  10  17   2       23.80       31.67      2.84 o 
  11  17   2        2.19        4.53      2.73 o 
  12  17   2        0.00       -1.65      2.71 o 
  13  17   2        1.88       -1.07      5.02 o 
   0  18   2        0.07       -3.98      2.69 o 
   1  18   2        5.96        2.85      2.01 o 
   2  18   2        1.29        4.02      1.99 o 
   3  18   2       25.34       27.31      2.85 o 
   4  18   2        8.73        9.89      1.95 o 
   5  18   2       68.58       67.72      3.18 o 
   6  18   2        0.47       -0.67      2.69 o 
   7  18   2        0.02        1.36      2.12 o 
   8  18   2        1.22        3.26      2.15 o 
   9  18   2        2.33        0.49      2.22 o 
  10  18   2        0.54        4.07      2.41 o 
  11  18   2        2.42        6.22      3.05 o 
   0  19   2        0.17        1.45      2.95 o 
   1  19   2        1.56       -0.40      2.44 o 
   2  19   2        1.13        0.25      2.09 o 
   3  19   2        0.68       -2.54      1.82 o 
   4  19   2        0.05        0.82      1.82 o 
   5  19   2        0.02        2.05      1.96 o 
   6  19   2        4.58        4.87      2.21 o 
   7  19   2        0.46        2.10      2.29 o 
   8  19   2        0.17       -1.50      2.32 o 
   9  19   2        0.05        0.21      2.48 o 
  10  19   2        0.10        0.25      2.84 o 
   0  20   2        3.42        1.31      4.54 o 
   1  20   2       11.19       14.51      2.47 o 
   2  20   2        0.52        1.18      2.29 o 
   3  20   2       12.52       13.77      2.53 o 
   4  20   2        0.30        3.46      2.11 o 
   5  20   2        0.94       -2.99      1.99 o 
   6  20   2        0.00       -2.95      1.97 o 
   7  20   2        1.43        1.29      2.16 o 
   8  20   2        0.06        3.18      2.43 o 
   0  21   2        0.56       -1.43      4.78 o 
   1  21   2        0.01        0.37      2.73 o 
   2  21   2        1.17        4.53      2.48 o 
   3  21   2        0.55        1.61      2.52 o 
   4  21   2        8.68        5.99      2.62 o 
   5  21   2        0.01       -1.75      2.38 o 
   1   1   3     9738.88    10034.90     96.31 o 
   2   1   3     1925.09     1805.88     15.27 o 
   3   1   3     4895.82     4923.89     33.02 o 
   4   1   3      381.43      481.69      4.75 o 
   5   1   3        4.02        6.71      0.59 o 
   6   1   3       44.36       58.99      1.27 o 
   7   1   3       26.31       30.98      1.26 o 
   8   1   3      403.80      287.89      2.74 o 
   9   1   3      690.16      706.10      5.20 o 
  10   1   3       62.46       48.19      1.37 o 
  11   1   3       34.60       40.59      1.36 o 
  12   1   3        4.60        5.62      1.14 o 
  13   1   3      140.86      139.39      2.76 o 
  14   1   3      134.77      146.30      3.26 o 
  15   1   3        6.65        3.26      1.61 o 
  16   1   3        3.99        4.27      1.72 o 
  17   1   3        0.71       -2.39      1.96 o 
  18   1   3       10.04        6.08      2.25 o 
  19   1   3        0.57        0.06      2.76 o 
  20   1   3        7.02        9.60      3.26 o 
  21   1   3        3.40        1.95      3.34 o 
   1   2   3    15765.59    16743.86    138.78 o 
   2   2   3     1400.09     1383.60     12.14 o 
   3   2   3       93.68      105.09      1.85 o 
   4   2   3      733.31      721.19      6.83 o 
   5   2   3     4666.69     4833.21     35.62 o 
   6   2   3      110.66      141.48      2.31 o 
   7   2   3     2758.44     2975.25     19.10 o 
   8   2   3     1391.25     1521.49     10.43 o 
   9   2   3      684.69      726.89      5.72 o 
  10   2   3       10.71       11.47      2.04 o 
  11   2   3       64.71       64.01      2.06 o 
  12   2   3        6.35        4.63      1.25 o 
  13   2   3       64.50       59.10      1.97 o 
  14   2   3        2.32       -2.39      1.88 o 
  15   2   3      136.88      122.35      3.48 o 
  16   2   3       75.60       81.79      3.10 o 
  17   2   3        0.02       -1.81      2.03 o 
  18   2   3        1.00       -0.13      2.15 o 
  19   2   3        0.00       -3.33      2.22 o 
  20   2   3        0.00       -0.35      3.05 o 
  21   2   3        0.29       -4.97      3.31 o 
   1   3   3     2373.96     2472.27     18.53 o 
   2   3   3      543.79      527.55      4.62 o 
   3   3   3       12.18       16.76      0.62 o 
   4   3   3     5397.09     5383.39     31.23 o 
   5   3   3     2100.89     1999.72     12.17 o 
   6   3   3     7031.96     7411.64     40.54 o 
   7   3   3      246.73      281.42      2.36 o 
   8   3   3        0.01        1.45      0.65 o 
   9   3   3      648.45      678.13      5.08 o 
  10   3   3        0.08        2.52      1.06 o 
  11   3   3      123.96       95.40      2.34 o 
  12   3   3       29.66       26.75      1.65 o 
  13   3   3        7.61        4.40      1.57 o 
  14   3   3       37.38       44.40      2.21 o 
  15   3   3      119.85      133.20      3.64 o 
  16   3   3        1.71        3.31      2.04 o 
  17   3   3        0.01       -2.90      2.05 o 
  18   3   3        2.33        0.04      2.23 o 
  19   3   3        1.03       -0.99      2.37 o 
  20   3   3        7.10        4.18      3.16 o 
   1   4   3       73.25       67.49      1.22 o 
   2   4   3      330.65      468.10      3.83 o 
   3   4   3      653.13      770.17      5.81 o 
   4   4   3      270.33      273.66      2.52 o 
   5   4   3     1080.27     1213.07      8.35 o 
   6   4   3      123.40      129.12      1.73 o 
   7   4   3      286.86      338.84      3.23 o 
   8   4   3      406.48      424.51      3.57 o 
   9   4   3      697.97      700.93      5.26 o 
  10   4   3       22.14       27.06      1.27 o 
  11   4   3      745.21      688.17      7.82 o 
  12   4   3      166.16      170.06      2.85 o 
  13   4   3       66.89       75.42      2.30 o 
  14   4   3      230.69      236.31      3.62 o 
  15   4   3       78.66       88.27      3.60 o 
  16   4   3        0.10        0.95      2.15 o 
  17   4   3        4.05        3.07      2.19 o 
  18   4   3        1.65       -0.55      2.20 o 
  19   4   3        2.95        5.01      2.41 o 
  20   4   3        1.42        3.44      2.74 o 
   1   5   3     2893.62     2888.41     18.34 o 
   2   5   3      625.39      670.64      6.35 o 
   3   5   3      198.27      222.02      2.24 o 
   4   5   3     1146.95     1166.61      8.72 o 
   5   5   3       45.32       40.49      1.34 o 
   6   5   3      121.20      127.50      1.86 o 
   7   5   3       65.08       43.52      1.24 o 
   8   5   3       63.93       76.10      1.59 o 
   9   5   3        2.55        2.76      0.87 o 
  10   5   3       69.03       63.25      2.04 o 
  11   5   3      118.46      110.26      2.36 o 
  12   5   3       64.80       74.15      2.17 o 
  13   5   3       52.63       47.75      2.47 o 
  14   5   3      104.39      125.65      2.83 o 
  15   5   3        8.14        4.53      1.49 o 
  16   5   3       54.78       62.61      2.55 o 
  17   5   3        8.32        2.53      2.21 o 
  18   5   3        0.02        1.36      2.25 o 
  19   5   3        2.75        0.38      2.35 o 
  20   5   3        6.09        7.07      2.69 o 
   1   6   3     3563.90     3780.32     23.86 o 
   2   6   3      188.91      160.52      1.99 o 
   3   6   3      389.36      425.90      4.01 o 
   4   6   3       41.42       53.45      1.80 o 
   5   6   3      169.00      160.34      2.03 o 
   6   6   3      193.97      225.89      2.35 o 
   7   6   3      196.80      188.87      2.35 o 
   8   6   3        2.88        3.48      0.84 o 
   9   6   3     1896.32     1886.62     12.14 o 
  10   6   3       25.24       16.77      1.27 o 
  11   6   3      102.47      110.80      2.41 o 
  12   6   3       33.59       37.19      1.72 o 
  13   6   3       17.93       15.86      1.58 o 
  14   6   3        5.80        6.54      1.52 o 
  15   6   3       24.12       18.63      1.69 o 
  16   6   3       13.68       12.91      1.95 o 
  17   6   3       20.72       27.89      2.27 o 
  18   6   3        7.44        4.03      2.37 o 
  19   6   3        0.01       -0.69      2.44 o 
  20   6   3        0.00       -3.53      2.56 o 
   1   7   3        6.92        5.73      0.66 o 
   2   7   3       23.04       22.36      0.89 o 
   3   7   3      411.25      471.20      4.10 o 
   4   7   3      159.38      170.32      3.09 o 
   5   7   3       30.47       26.49      1.27 o 
   6   7   3        4.07        1.66      0.72 o 
   7   7   3        8.93       10.37      0.89 o 
   8   7   3      684.66      721.36      5.48 o 
   9   7   3       67.62       73.30      1.77 o 
  10   7   3       63.14       70.28      2.03 o 
  11   7   3       11.44        5.78      1.31 o 
  12   7   3        0.92       -0.75      1.30 o 
  13   7   3        7.48        5.96      1.44 o 
  14   7   3        4.75        1.97      1.50 o 
  15   7   3       15.13       13.22      1.68 o 
  16   7   3       77.31       80.34      2.81 o 
  17   7   3        8.36       10.09      2.71 o 
  18   7   3        0.18        0.71      2.03 o 
  19   7   3        0.29        0.60      2.45 o 
   1   8   3      288.32      400.90      3.32 o 
   2   8   3      274.85      276.61      3.00 o 
   3   8   3     2015.06     2039.18     14.52 o 
   4   8   3      677.68      743.59      6.08 o 
   5   8   3      972.99      891.95      8.34 o 
   6   8   3       27.19       25.68      1.21 o 
   7   8   3      111.80      107.06      2.03 o 
   8   8   3      133.23      113.81      2.68 o 
   9   8   3        9.98       12.58      1.09 o 
  10   8   3      181.42      188.92      3.17 o 
  11   8   3      413.48      402.36      4.45 o 
  12   8   3        0.34       -0.89      1.33 o 
  13   8   3       16.95       17.54      1.59 o 
  14   8   3        3.38        1.53      1.49 o 
  15   8   3       24.63       21.50      1.93 o 
  16   8   3        6.64        6.00      2.20 o 
  17   8   3        1.60       -1.34      2.00 o 
  18   8   3        1.69        1.81      2.31 o 
  19   8   3        0.00        0.79      3.27 o 
   1   9   3       51.12       61.93      1.43 o 
   2   9   3       19.90       14.94      0.92 o 
   3   9   3      233.85      178.96      2.34 o 
   4   9   3      421.04      426.76      4.20 o 
   5   9   3      179.52      211.79      3.48 o 
   6   9   3       73.72       90.33      2.26 o 
   7   9   3      160.60      142.06      2.53 o 
   8   9   3      114.10      119.72      2.22 o 
   9   9   3      179.00      144.96      2.53 o 
  10   9   3      610.55      599.31      5.59 o 
  11   9   3      187.01      187.48      5.13 o 
  12   9   3        0.15       -0.36      1.51 o 
  13   9   3        0.65        0.56      1.59 o 
  14   9   3        0.00       -1.22      1.58 o 
  15   9   3        0.40       -1.86      1.61 o 
  16   9   3        0.48        0.63      2.05 o 
  17   9   3        1.41        0.90      2.16 o 
  18   9   3        4.83        5.61      3.46 o 
  19   9   3        0.01        1.50      2.52 o 
   1  10   3      348.08      317.69      3.02 o 
   2  10   3       73.37       72.24      1.53 o 
   3  10   3       66.81       78.85      2.79 o 
   4  10   3      463.26      476.37      5.05 o 
   5  10   3       23.65       25.26      2.05 o 
   6  10   3        7.43        6.27      1.10 o 
   7  10   3       11.41       12.44      1.29 o 
   8  10   3       80.65       77.66      2.45 o 
   9  10   3      111.08       99.62      2.41 o 
  10  10   3      580.49      563.45      5.46 o 
  11  10   3       26.10       19.92      1.76 o 
  12  10   3       11.24        5.45      1.65 o 
  13  10   3        0.11       -2.08      1.51 o 
  14  10   3        0.51       -0.99      1.58 o 
  15  10   3        2.27        1.48      1.75 o 
  16  10   3        0.03       -1.06      1.94 o 
  17  10   3        6.93        6.74      2.33 o 
  18  10   3        0.10       -2.26      3.24 o 
   1  11   3      345.55      324.76      3.13 o 
   2  11   3       64.34       77.62      2.15 o 
   3  11   3      269.12      282.76      3.39 o 
   4  11   3      168.35      198.31      3.75 o 
   5  11   3        3.65        3.98      2.03 o 
   6  11   3        9.67        6.68      1.72 o 
   7  11   3       23.42       17.32      1.57 o 
   8  11   3       35.69       33.33      1.86 o 
   9  11   3        6.29       12.57      1.57 o 
  10  11   3       68.99       56.57      2.08 o 
  11  11   3       16.49       18.91      1.79 o 
  12  11   3       48.21       46.97      2.20 o 
  13  11   3        0.21       -1.76      1.57 o 
  14  11   3       20.97       18.71      1.96 o 
  15  11   3        5.02       -1.66      2.46 o 
  16  11   3       18.33       22.91      2.46 o 
  17  11   3        1.65        0.54      2.60 o 
  18  11   3        0.04       -2.59      3.05 o 
   1  12   3       72.14       78.59      1.74 o 
   2  12   3       19.14       27.30      1.31 o 
   3  12   3      124.87      149.24      2.70 o 
   4  12   3        0.01       -2.11      2.10 o 
   5  12   3       55.57       40.39      2.16 o 
   6  12   3        1.19       -0.54      1.30 o 
   7  12   3        9.80        5.69      1.76 o 
   8  12   3       11.38       15.77      1.82 o 
   9  12   3      391.77      418.99      5.63 o 
  10  12   3      145.87      157.47      4.22 o 
  11  12   3      281.35      302.85      5.55 o 
  12  12   3       17.21       15.82      2.22 o 
  13  12   3        0.00       -1.89      2.04 o 
  14  12   3       23.16       22.73      2.54 o 
  15  12   3       12.29       13.97      2.72 o 
  16  12   3        0.08        3.74      2.81 o 
  17  12   3        3.62        2.92      2.95 o 
   1  13   3      235.26      254.17      3.19 o 
   2  13   3       51.46       50.74      1.67 o 
   3  13   3        0.07       -0.43      1.66 o 
   4  13   3      521.31      535.22      6.90 o 
   5  13   3        9.90       -0.79      1.69 o 
   6  13   3      252.57      249.98      6.00 o 
   7  13   3        4.13       -1.38      1.49 o 
   8  13   3        0.55        2.46      1.57 o 
   9  13   3       78.77       80.40      3.48 o 
  10  13   3        0.13        2.05      1.72 o 
  11  13   3        0.02       -2.80      1.87 o 
  12  13   3        0.70       -1.85      1.95 o 
  13  13   3       14.52       11.71      2.35 o 
  14  13   3       28.78       32.06      2.79 o 
  15  13   3        0.15       -2.85      2.67 o 
  16  13   3       10.61       15.75      3.35 o 
   1  14   3      225.70      205.38      3.30 o 
   2  14   3      407.30      399.31      5.28 o 
   3  14   3       62.76       77.16      3.07 o 
   4  14   3        2.22        3.64      2.15 o 
   5  14   3       51.49       54.34      3.60 o 
   6  14   3       30.66       31.59      2.02 o 
   7  14   3        0.54       -2.00      1.52 o 
   8  14   3        0.38        3.30      1.71 o 
   9  14   3      114.22      110.48      3.23 o 
  10  14   3        2.70        1.00      1.73 o 
  11  14   3        3.50        1.14      2.04 o 
  12  14   3        2.83       -0.95      2.55 o 
  13  14   3       11.42       13.89      2.47 o 
  14  14   3        0.83       -2.88      2.19 o 
  15  14   3       11.64        9.39      3.04 o 
  16  14   3        0.31       -6.33      5.02 o 
   1  15   3       20.38       20.25      1.81 o 
   2  15   3      101.80      109.48      3.15 o 
   3  15   3      431.41      445.20      6.61 o 
   4  15   3       10.28        8.72      2.10 o 
   5  15   3       82.27       80.87      3.28 o 
   6  15   3       96.97      110.14      3.62 o 
   7  15   3       37.76       47.78      2.71 o 
   8  15   3        2.64        1.24      1.92 o 
   9  15   3        0.50        1.72      1.93 o 
  10  15   3        5.80        6.58      2.18 o 
  11  15   3       20.09       25.10      2.98 o 
  12  15   3       17.38       22.35      3.01 o 
  13  15   3        9.84        8.91      2.76 o 
  14  15   3       20.32       23.49      3.28 o 
   1  16   3       55.95       55.57      2.40 o 
   2  16   3       12.70       13.83      1.84 o 
   3  16   3       46.76       44.98      2.59 o 
   4  16   3        4.07        2.11      1.96 o 
   5  16   3       22.32       29.56      2.18 o 
   6  16   3       32.93       37.21      2.60 o 
   7  16   3        0.55       -0.50      2.13 o 
   8  16   3       23.45       23.67      2.48 o 
   9  16   3        0.04       -0.56      2.25 o 
  10  16   3       21.83       22.08      2.54 o 
  11  16   3        1.67        3.15      2.71 o 
  12  16   3       20.51       30.42      3.31 o 
  13  16   3        5.14        2.44      2.67 o 
  14  16   3        1.96        4.66      5.25 o 
   1  17   3        0.03       -0.85      1.82 o 
   2  17   3       38.67       43.71      2.26 o 
   3  17   3        1.70       -2.68      1.79 o 
   4  17   3        1.19       -2.48      1.65 o 
   5  17   3        0.53        0.97      1.79 o 
   6  17   3        6.27        4.91      1.91 o 
   7  17   3        8.74        6.35      2.13 o 
   8  17   3        2.95        1.97      2.04 o 
   9  17   3        1.88        2.04      2.17 o 
  10  17   3        4.87        3.28      2.39 o 
  11  17   3        2.57        4.23      2.82 o 
  12  17   3        1.40        2.42      2.87 o 
   1  18   3        3.34        4.63      2.00 o 
   2  18   3        0.51        2.37      2.06 o 
   3  18   3        0.23        1.96      2.01 o 
   4  18   3        1.50        1.24      1.79 o 
   5  18   3        0.16       -1.25      1.76 o 
   6  18   3        0.08       -0.06      1.92 o 
   7  18   3        0.02       -2.82      1.88 o 
   8  18   3        0.30       -1.82      1.88 o 
   9  18   3        2.19        3.68      2.38 o 
  10  18   3        7.45       11.03      3.01 o 
  11  18   3        0.59        1.05      3.45 o 
   1  19   3        5.09        6.67      2.26 o 
   2  19   3        8.75        9.85      3.17 o 
   3  19   3        0.53        1.77      2.22 o 
   4  19   3        1.59       -0.40      1.97 o 
   5  19   3        1.94       -0.72      1.93 o 
   6  19   3       11.68       13.08      2.22 o 
   7  19   3        0.08       -3.34      2.23 o 
   8  19   3        5.45        3.20      2.11 o 
   9  19   3        4.88        6.03      2.26 o 
   1  20   3        0.08        4.71      2.78 o 
   2  20   3        0.04       -1.79      2.53 o 
   3  20   3        0.98        3.30      2.38 o 
   4  20   3        2.41        3.98      2.38 o 
   5  20   3        2.21        2.47      2.17 o 
   6  20   3        0.52       -0.71      2.11 o 
   7  20   3        0.31       -1.18      2.11 o 
   1  21   3       15.55       21.89      3.82 o 
   2  21   3       11.58       13.28      2.73 o 
   3  21   3        2.17        0.47      2.63 o 
   4  21   3        0.01       -1.77      2.48 o 
   0   0   4   194854.92   170591.17   2955.59 o 
   1   0   4     1506.87     1687.99     16.61 o 
   2   0   4      299.65      229.06      4.12 o 
   3   0   4     1908.35     1842.24     15.75 o 
   4   0   4     1133.08      968.91      9.85 o 
   5   0   4     2439.90     2510.10     21.32 o 
   6   0   4     2619.78     3112.51     26.24 o 
   7   0   4     2331.17     2333.72     20.17 o 
   8   0   4     8227.55     8498.42     80.27 o 
   9   0   4     1394.10     1175.50     12.85 o 
  10   0   4      571.42      603.57      6.75 o 
  11   0   4       46.36       36.36      1.86 o 
  12   0   4       38.08       42.97      2.52 o 
  13   0   4       64.73       60.84      4.52 o 
  14   0   4        0.02       -2.36      2.15 o 
  15   0   4       14.57       20.73      2.83 o 
  16   0   4        4.47        6.13      2.42 o 
  17   0   4        4.88        1.20      2.51 o 
  18   0   4       41.40       53.97      3.78 o 
  19   0   4        1.65       -0.30      3.82 o 
  20   0   4       55.63       65.02      5.57 o 
   0   1   4    40442.25    38025.07    621.76 o 
   1   1   4    12082.61    12067.17    117.78 o 
   2   1   4     3852.10     3538.56     26.13 o 
   3   1   4       45.67       49.57      1.36 o 
   4   1   4       53.50       57.21      1.26 o 
   5   1   4     3375.66     3420.93     21.58 o 
   6   1   4       13.50       12.29      0.84 o 
   7   1   4     3995.92     4324.99     27.26 o 
   8   1   4       39.89       66.80      1.64 o 
   9   1   4      170.58      163.04      2.11 o 
  10   1   4      154.70      156.15      2.83 o 
  11   1   4       72.28       55.97      1.82 o 
  12   1   4       28.60       24.22      1.43 o 
  13   1   4      116.00      110.23      2.89 o 
  14   1   4       20.39       17.69      1.85 o 
  15   1   4        0.48        0.14      1.59 o 
  16   1   4        0.96        0.68      1.78 o 
  17   1   4        1.48       -0.62      1.81 o 
  18   1   4        2.07       -1.33      2.20 o 
  19   1   4        2.43       -3.49      3.36 o 
  20   1   4       13.15       12.17      3.64 o 
   0   2   4    10000.88    11048.25    182.73 o 
   1   2   4       81.59       83.23      2.28 o 
   2   2   4     2080.80     2180.38     14.99 o 
   3   2   4      410.84      357.72      2.98 o 
   4   2   4     1027.29     1022.72      8.39 o 
   5   2   4       37.49       36.70      2.07 o 
   6   2   4      823.05      874.12      6.81 o 
   7   2   4      110.70       97.83      1.72 o 
   8   2   4        1.39       -0.15      0.69 o 
   9   2   4        5.93       19.42      1.01 o 
  10   2   4      542.02      561.48      4.96 o 
  11   2   4       10.29        9.78      1.16 o 
  12   2   4      238.01      207.72      3.06 o 
  13   2   4      202.99      176.38      2.79 o 
  14   2   4       94.96       97.02      2.94 o 
  15   2   4       11.99       16.35      1.88 o 
  16   2   4        0.23       -0.13      1.69 o 
  17   2   4        0.01       -0.75      2.89 o 
  18   2   4        0.56       -1.94      2.20 o 
  19   2   4        0.03       -2.62      2.30 o 
  20   2   4       33.86       39.91      3.77 o 
   0   3   4     1828.60     1907.74     31.23 o 
   1   3   4       71.36       65.13      2.50 o 
   2   3   4        0.21        4.71      1.84 o 
   3   3   4      945.84      904.17      6.74 o 
   4   3   4      210.54      202.37      2.08 o 
   5   3   4     2141.29     1996.49     12.21 o 
   6   3   4     1780.90     1914.00     11.75 o 
   7   3   4     1435.00     1563.16      8.76 o 
   8   3   4      292.89      296.93      2.96 o 
   9   3   4       70.24       72.06      2.00 o 
  10   3   4       71.66       65.72      2.07 o 
  11   3   4      124.29      135.72      2.70 o 
  12   3   4       51.68       48.82      1.96 o 
  13   3   4        1.65        0.11      1.45 o 
  14   3   4       36.82       30.31      1.83 o 
  15   3   4      264.90      277.45      4.39 o 
  16   3   4        9.60        8.61      2.62 o 
  17   3   4        0.11       -2.93      1.96 o 
  18   3   4        1.15       -1.65      2.92 o 
  19   3   4        1.91       -1.72      2.38 o 
  20   3   4       16.83       25.27      2.98 o 
   0   4   4     1100.42     1092.42     11.31 o 
   1   4   4      658.61      607.88      5.06 o 
   2   4   4      612.54      658.05      5.11 o 
   3   4   4      509.46      434.21      3.42 o 
   4   4   4     1882.88     1886.08     12.35 o 
   5   4   4      127.90      130.49      1.69 o 
   6   4   4     2237.97     2434.93     15.84 o 
   7   4   4      858.80      793.60      5.62 o 
   8   4   4       99.35      105.73      1.73 o 
   9   4   4        0.55        2.57      0.94 o 
  10   4   4       22.66       25.06      1.35 o 
  11   4   4       11.55       12.73      1.28 o 
  12   4   4       82.25       77.61      2.96 o 
  13   4   4        4.54        3.27      1.70 o 
  14   4   4      685.22      702.66      7.21 o 
  15   4   4       44.83       38.16      2.21 o 
  16   4   4        0.77       -2.06      1.70 o 
  17   4   4        3.61        4.41      2.53 o 
  18   4   4        0.94        2.29      2.29 o 
  19   4   4        0.94       -0.03      2.36 o 
  20   4   4        8.18        5.26      2.58 o 
   0   5   4       54.52       44.62      3.33 o 
   1   5   4       32.02       19.64      0.82 o 
   2   5   4      481.68      500.57      5.70 o 
   3   5   4     1285.33     1453.70      9.70 o 
   4   5   4      424.59      511.92      4.08 o 
   5   5   4     2745.37     2775.88     16.73 o 
   6   5   4      547.24      494.26      3.91 o 
   7   5   4       74.00       91.88      1.90 o 
   8   5   4      135.44      107.50      1.79 o 
   9   5   4       21.98       22.25      1.52 o 
  10   5   4       74.76       79.25      2.06 o 
  11   5   4      230.20      245.67      3.31 o 
  12   5   4        2.86        0.88      1.27 o 
  13   5   4      223.64      239.21      3.52 o 
  14   5   4      216.30      201.24      3.34 o 
  15   5   4       31.88       24.76      2.47 o 
  16   5   4       27.03       20.67      2.39 o 
  17   5   4       41.95       44.38      2.75 o 
  18   5   4        0.64       -1.53      2.17 o 
  19   5   4       11.58        9.51      2.55 o 
  20   5   4        0.84       -0.30      2.70 o 
   0   6   4     2877.82     2953.31     25.03 o 
   1   6   4        9.15        5.93      0.71 o 
   2   6   4     2034.76     2088.12     14.77 o 
   3   6   4       22.79       16.44      1.80 o 
   4   6   4     1138.25     1145.83      8.73 o 
   5   6   4      779.70      800.32      6.66 o 
   6   6   4      643.45      589.16      4.84 o 
   7   6   4       54.05       60.93      1.48 o 
   8   6   4      432.12      397.51      3.98 o 
   9   6   4       23.76       25.91      1.31 o 
  10   6   4       63.24       61.60      2.30 o 
  11   6   4       37.44       42.48      1.65 o 
  12   6   4       37.39       40.20      1.73 o 
  13   6   4        6.32        5.90      1.45 o 
  14   6   4      120.10      121.53      2.86 o 
  15   6   4        5.09        5.88      1.62 o 
  16   6   4        3.00        4.30      1.80 o 
  17   6   4        0.29       -3.07      2.05 o 
  18   6   4        0.45        1.21      2.34 o 
  19   6   4        0.24       -3.59      2.40 o 
  20   6   4       23.03       39.08      3.28 o 
   0   7   4      312.89      332.04      4.96 o 
   1   7   4       53.59       74.36      1.43 o 
   2   7   4       13.95       16.32      0.88 o 
   3   7   4      303.69      343.83      3.80 o 
   4   7   4     1398.97     1556.94     11.52 o 
   5   7   4      290.37      337.49      3.66 o 
   6   7   4        1.45       -0.84      0.84 o 
   7   7   4      394.82      371.75      3.91 o 
   8   7   4        6.97        9.77      0.98 o 
   9   7   4       24.95       21.58      1.30 o 
  10   7   4      100.77       81.50      2.16 o 
  11   7   4       33.28       30.83      1.58 o 
  12   7   4       45.70       44.90      1.84 o 
  13   7   4       69.79       69.83      2.46 o 
  14   7   4       99.25       96.12      2.65 o 
  15   7   4        0.33       -0.24      1.55 o 
  16   7   4       16.90       19.08      2.05 o 
  17   7   4        0.37       -2.80      1.87 o 
  18   7   4        2.31        4.00      2.70 o 
  19   7   4       11.78       10.35      2.89 o 
   0   8   4     2435.21     2566.41     22.21 o 
   1   8   4       99.47       88.17      1.55 o 
   2   8   4      627.20      537.04      4.83 o 
   3   8   4      173.11      182.53      2.17 o 
   4   8   4        0.89       -0.06      0.67 o 
   5   8   4      149.26      152.74      2.41 o 
   6   8   4       77.24       96.02      2.32 o 
   7   8   4       24.97       31.82      1.57 o 
   8   8   4       37.15       48.55      1.63 o 
   9   8   4      113.96      113.94      2.34 o 
  10   8   4      476.56      461.26      6.25 o 
  11   8   4       46.14       44.17      1.96 o 
  12   8   4       53.20       48.65      2.09 o 
  13   8   4        0.02       -1.95      1.47 o 
  14   8   4        1.69        1.16      1.57 o 
  15   8   4        7.95       11.93      1.87 o 
  16   8   4        2.29        3.70      2.04 o 
  17   8   4        2.00        0.61      2.11 o 
  18   8   4        5.14        7.36      2.82 o 
  19   8   4        0.73        0.46      2.80 o 
   0   9   4      380.22      406.38      8.16 o 
   1   9   4      610.06      659.34      4.96 o 
   2   9   4      178.95      210.76      2.73 o 
   3   9   4      922.14      894.90      7.32 o 
   4   9   4       30.63       33.64      1.53 o 
   5   9   4       15.58       14.76      1.14 o 
   6   9   4       68.56       63.03      2.40 o 
   7   9   4       34.62       33.12      1.45 o 
   8   9   4       55.26       63.71      1.99 o 
   9   9   4      268.59      253.13      3.34 o 
  10   9   4      102.29       93.18      3.04 o 
  11   9   4      172.08      201.81      3.64 o 
  12   9   4      107.24      122.29      3.10 o 
  13   9   4        5.33        2.69      1.58 o 
  14   9   4       36.25       35.15      2.10 o 
  15   9   4       11.13       10.79      1.88 o 
  16   9   4       20.41       24.85      2.40 o 
  17   9   4        5.82        4.55      2.29 o 
  18   9   4        0.04        0.01      2.24 o 
   0  10   4       12.90       18.92      1.36 o 
   1  10   4        5.40        8.73      0.85 o 
   2  10   4      396.95      363.73      3.61 o 
   3  10   4      208.61      215.89      2.90 o 
   4  10   4      621.81      638.30      8.44 o 
   5  10   4      313.26      298.66      5.00 o 
   6  10   4      317.35      315.17      4.80 o 
   7  10   4      139.01      157.49      2.79 o 
   8  10   4        8.70       11.28      1.34 o 
   9  10   4       37.26       34.38      1.99 o 
  10  10   4      378.15      363.75      4.74 o 
  11  10   4        0.59        1.68      1.62 o 
  12  10   4       44.72       40.25      2.12 o 
  13  10   4       59.96       61.52      2.43 o 
  14  10   4        3.31        2.00      1.71 o 
  15  10   4       14.16       12.37      1.95 o 
  16  10   4        0.71        0.07      2.06 o 
  17  10   4        2.31        1.34      2.26 o 
  18  10   4        5.32        7.75      2.94 o 
   0  11   4      341.22      337.11      5.96 o 
   1  11   4      198.18      189.82      3.27 o 
   2  11   4      304.66      296.29      3.09 o 
   3  11   4      723.31      727.20      6.62 o 
   4  11   4      311.24      306.06      4.23 o 
   5  11   4       65.86       64.58      2.24 o 
   6  11   4       19.68       17.65      1.84 o 
   7  11   4      374.69      360.24      5.04 o 
   8  11   4       23.25       17.59      2.20 o 
   9  11   4       12.74       16.75      1.74 o 
  10  11   4        2.78        3.31      1.88 o 
  11  11   4      324.31      318.04      5.62 o 
  12  11   4        0.21       -2.21      1.52 o 
  13  11   4       10.08       14.46      1.84 o 
  14  11   4        0.27       -0.64      1.70 o 
  15  11   4        9.20       13.92      2.01 o 
  16  11   4        5.88        6.74      2.22 o 
  17  11   4        3.88        8.95      2.46 o 
   0  12   4       34.81       32.60      1.77 o 
   1  12   4      145.00      117.63      2.08 o 
   2  12   4       67.77       59.19      2.27 o 
   3  12   4      727.43      715.07      6.70 o 
   4  12   4        7.55        0.63      1.88 o 
   5  12   4       17.76       16.26      2.40 o 
   6  12   4      235.07      223.28      4.35 o 
   7  12   4       39.96       30.13      1.87 o 
   8  12   4      243.15      231.19      4.27 o 
   9  12   4      157.85      171.18      3.73 o 
  10  12   4       48.34       46.07      2.65 o 
  11  12   4       33.56       29.49      2.55 o 
  12  12   4        5.98        6.80      2.22 o 
  13  12   4        1.45       -0.84      1.83 o 
  14  12   4       14.27       16.10      2.46 o 
  15  12   4        2.12       -0.58      2.24 o 
  16  12   4       19.64       28.42      3.35 o 
  17  12   4        0.12        4.24      3.67 o 
   0  13   4      243.50      228.62      4.06 o 
   1  13   4       10.89       11.99      1.14 o 
   2  13   4       50.72       49.94      1.91 o 
   3  13   4      125.22      105.43      2.92 o 
   4  13   4      142.41      168.85      3.15 o 
   5  13   4      122.65      117.35      3.08 o 
   6  13   4       59.83       57.03      2.28 o 
   7  13   4       99.08       91.31      2.91 o 
   8  13   4        1.16       -1.62      1.53 o 
   9  13   4        5.83        7.28      1.80 o 
  10  13   4       12.95       10.91      2.17 o 
  11  13   4       18.36       23.01      2.37 o 
  12  13   4        8.51       13.55      2.37 o 
  13  13   4       15.27       19.05      2.46 o 
  14  13   4        1.15        1.15      2.25 o 
  15  13   4        4.83        1.52      2.44 o 
  16  13   4        4.60        7.49      3.15 o 
   0  14   4       83.82       78.97      3.37 o 
   1  14   4        1.42        3.04      1.52 o 
   2  14   4      108.70       97.84      2.63 o 
   3  14   4       39.04       35.08      2.38 o 
   4  14   4      496.89      479.72      5.99 o 
   5  14   4        2.41       -0.84      1.58 o 
   6  14   4        7.29        4.20      1.50 o 
   7  14   4        0.61       -2.08      1.38 o 
   8  14   4        0.48       -0.66      1.64 o 
   9  14   4       28.20       26.38      2.19 o 
  10  14   4        0.24        0.36      2.00 o 
  11  14   4       54.64       49.33      2.97 o 
  12  14   4       43.91       45.30      3.03 o 
  13  14   4        6.94        5.80      2.29 o 
  14  14   4        0.38       -1.54      2.22 o 
  15  14   4        0.08        1.10      2.53 o 
   0  15   4      191.39      210.19      6.38 o 
   1  15   4       16.45       11.39      1.68 o 
   2  15   4       57.20       56.71      2.41 o 
   3  15   4       16.01       25.06      3.41 o 
   4  15   4       48.97       53.84      2.80 o 
   5  15   4       62.35       49.68      2.69 o 
   6  15   4        2.78       -0.86      1.64 o 
   7  15   4       11.04        6.29      2.32 o 
   8  15   4        1.44        2.04      1.75 o 
   9  15   4        2.52        1.42      1.77 o 
  10  15   4        0.04        0.61      2.72 o 
  11  15   4        8.09        4.92      2.34 o 
  12  15   4        1.64       -1.47      2.23 o 
  13  15   4        0.29       -3.39      2.26 o 
  14  15   4        0.00       -1.80      2.46 o 
   0  16   4      202.54      212.67      6.63 o 
   1  16   4        1.03        1.11      1.88 o 
   2  16   4       19.45       18.28      1.89 o 
   3  16   4        4.19        5.25      1.94 o 
   4  16   4       46.57       50.98      2.71 o 
   5  16   4       34.13       39.19      2.57 o 
   6  16   4        9.71        9.90      1.94 o 
   7  16   4       21.45       24.01      2.15 o 
   8  16   4        0.01       -2.33      2.00 o 
   9  16   4        5.11        1.94      2.08 o 
  10  16   4        1.44        0.92      2.46 o 
  11  16   4        6.71        8.43      2.84 o 
  12  16   4       10.11        7.22      3.17 o 
  13  16   4        0.09        3.16      2.75 o 
   0  17   4        0.32        3.64      2.74 o 
   1  17   4        0.01       -1.29      2.01 o 
   2  17   4       15.08       20.01      2.66 o 
   3  17   4       39.19       34.79      2.58 o 
   4  17   4        1.00       -0.60      2.01 o 
   5  17   4       43.39       39.09      2.36 o 
   6  17   4        4.81        8.77      1.93 o 
   7  17   4        1.94        3.01      1.86 o 
   8  17   4        0.21        0.81      1.93 o 
   9  17   4        6.54        9.82      2.79 o 
  10  17   4        1.86        1.91      2.74 o 
  11  17   4       20.16       19.10      3.25 o 
  12  17   4        6.02       -0.75      3.53 o 
   0  18   4       14.67       12.57      3.11 o 
   1  18   4        1.33       -0.74      2.01 o 
   2  18   4       42.88       41.38      3.70 o 
   3  18   4        0.59        0.37      2.34 o 
   4  18   4        0.19        0.02      2.46 o 
   5  18   4       10.37       15.65      2.23 o 
   6  18   4       19.31       19.44      2.19 o 
   7  18   4        7.36        8.81      2.16 o 
   8  18   4       20.93       24.55      2.36 o 
   9  18   4        0.67       -1.43      2.33 o 
  10  18   4       14.63       18.13      3.26 o 
  11  18   4       11.69       16.59      3.96 o 
   0  19   4       14.33       18.15      3.53 o 
   1  19   4       16.53       15.31      2.52 o 
   2  19   4        1.25        2.94      2.63 o 
   3  19   4        1.97        0.93      2.63 o 
   4  19   4        0.32       -3.12      2.13 o 
   5  19   4        0.00        0.19      1.98 o 
   6  19   4        9.86       16.80      2.34 o 
   7  19   4        6.63        9.24      2.38 o 
   8  19   4        0.01       -3.04      2.02 o 
   9  19   4        8.67        8.13      3.07 o 
   0  20   4        1.24        0.43      5.49 o 
   1  20   4        1.80        2.24      2.27 o 
   2  20   4        2.20        7.83      2.75 o 
   3  20   4        2.46        4.87      2.92 o 
   4  20   4       32.13       44.46      3.28 o 
   5  20   4       10.28        6.99      2.58 o 
   6  20   4        0.15       -2.88      2.13 o 
   7  20   4        0.10        2.18      2.35 o 
   0  21   4        1.88       -0.60      3.69 o 
   1  21   4        0.21        4.45      3.16 o 
   2  21   4        0.54        0.74      3.02 o 
   3  21   4       15.21       19.23      2.98 o 
   1   1   5     1593.64     1658.74     14.30 o 
   2   1   5      413.36      477.78      4.85 o 
   3   1   5       17.28       26.05      1.52 o 
   4   1   5      348.15      338.06      3.62 o 
   5   1   5       82.28       88.83      2.13 o 
   6   1   5        0.28       -0.35      0.62 o 
   7   1   5     1153.17     1279.73      8.93 o 
   8   1   5     1091.41     1100.07      7.93 o 
   9   1   5        0.15        1.53      0.77 o 
  10   1   5       40.22       42.33      1.48 o 
  11   1   5      177.07      170.33      2.87 o 
  12   1   5       54.62       64.09      3.36 o 
  13   1   5      245.18      253.86      3.97 o 
  14   1   5       42.00       38.88      2.06 o 
  15   1   5       22.39       19.91      1.96 o 
  16   1   5        2.01       -1.29      1.67 o 
  17   1   5        5.74        4.83      2.26 o 
  18   1   5        0.16       -2.17      1.89 o 
  19   1   5        3.24        3.49      2.42 o 
  20   1   5        1.52        1.50      3.09 o 
   1   2   5      741.20      702.36      6.68 o 
   2   2   5     1707.37     1767.85     15.24 o 
   3   2   5     1070.23     1035.86     10.94 o 
   4   2   5      470.87      521.89      4.39 o 
   5   2   5     1020.01     1200.63      9.92 o 
   6   2   5     1059.69     1027.38      8.82 o 
   7   2   5        7.57       12.19      0.96 o 
   8   2   5      348.36      330.59      3.26 o 
   9   2   5       35.63       28.30      1.26 o 
  10   2   5       28.35       26.43      1.29 o 
  11   2   5        4.28        6.03      1.15 o 
  12   2   5        6.21        2.29      1.26 o 
  13   2   5        0.19       -1.62      1.48 o 
  14   2   5       51.65       36.05      2.25 o 
  15   2   5        3.52        3.46      1.71 o 
  16   2   5        0.79        0.62      2.27 o 
  17   2   5        6.62        5.75      2.25 o 
  18   2   5       18.79       25.96      2.62 o 
  19   2   5        0.73        0.51      2.44 o 
  20   2   5        3.32       -1.21      2.68 o 
   1   3   5      360.11      349.30      3.88 o 
   2   3   5     3218.31     3317.74     32.41 o 
   3   3   5      216.85      254.78      2.60 o 
   4   3   5      655.07      786.25      6.14 o 
   5   3   5      810.20      971.80      6.91 o 
   6   3   5       65.13       57.50      1.48 o 
   7   3   5      110.13       96.46      2.03 o 
   8   3   5       24.82       24.11      1.26 o 
   9   3   5      425.37      421.46      4.45 o 
  10   3   5      202.05      180.15      3.00 o 
  11   3   5      321.54      298.90      4.08 o 
  12   3   5       68.89       68.78      2.31 o 
  13   3   5       35.05       38.79      2.48 o 
  14   3   5        2.84        0.27      1.77 o 
  15   3   5      131.41      144.92      4.05 o 
  16   3   5       19.49       21.85      2.11 o 
  17   3   5        1.87       -0.17      2.13 o 
  18   3   5        0.43       -0.63      2.23 o 
  19   3   5        2.19       -1.23      2.38 o 
  20   3   5        0.00       -4.25      2.83 o 
   1   4   5     2023.40     2076.00     17.79 o 
   2   4   5     1141.38     1335.03     10.67 o 
   3   4   5      573.56      496.66      3.95 o 
   4   4   5      942.53      938.63      6.70 o 
   5   4   5      643.05      639.65      4.95 o 
   6   4   5       15.95       15.08      0.85 o 
   7   4   5      516.77      497.14      4.10 o 
   8   4   5       91.85       97.22      1.97 o 
   9   4   5        5.68        7.56      1.66 o 
  10   4   5      208.62      214.60      3.30 o 
  11   4   5       13.68        9.46      1.44 o 
  12   4   5        8.44        7.24      1.71 o 
  13   4   5       90.07       86.43      2.66 o 
  14   4   5       62.13       72.90      2.63 o 
  15   4   5       13.04       10.62      1.66 o 
  16   4   5       17.00       18.60      1.88 o 
  17   4   5        0.00       -3.06      2.04 o 
  18   4   5        2.36        0.95      2.34 o 
  19   4   5        0.01       -2.70      2.34 o 
  20   4   5        1.99        1.41      2.90 o 
   1   5   5      474.29      578.05      4.86 o 
   2   5   5      102.67       88.91      1.49 o 
   3   5   5        1.39        3.78      0.60 o 
   4   5   5      420.69      412.36      3.55 o 
   5   5   5     1034.62     1084.40      7.71 o 
   6   5   5        2.78        1.97      0.74 o 
   7   5   5      940.63      962.60      7.61 o 
   8   5   5       76.59       62.33      1.85 o 
   9   5   5     1992.18     1993.41     17.08 o 
  10   5   5      223.54      266.53      3.34 o 
  11   5   5       63.30       57.82      1.91 o 
  12   5   5       15.15       15.16      2.30 o 
  13   5   5        6.48        3.19      1.41 o 
  14   5   5       21.18       21.99      1.69 o 
  15   5   5        9.61        9.10      1.79 o 
  16   5   5        2.61        4.97      1.88 o 
  17   5   5        8.55        4.00      2.22 o 
  18   5   5        0.11       -1.33      2.35 o 
  19   5   5        3.03        2.18      2.48 o 
  20   5   5        1.22        4.57      2.71 o 
   1   6   5       50.06       53.46      1.39 o 
   2   6   5       57.38       72.18      1.37 o 
   3   6   5      113.50       84.17      1.48 o 
   4   6   5      150.88      149.46      2.25 o 
   5   6   5       64.36       84.42      1.64 o 
   6   6   5      199.49      214.09      2.51 o 
   7   6   5      123.96      121.83      2.01 o 
   8   6   5       77.76       85.13      1.95 o 
   9   6   5      499.09      472.24      6.62 o 
  10   6   5       91.31       94.60      2.26 o 
  11   6   5       15.56       21.13      1.64 o 
  12   6   5        2.56        0.68      1.32 o 
  13   6   5        3.40        0.81      1.39 o 
  14   6   5        5.15        5.63      1.55 o 
  15   6   5        0.37       -1.70      1.50 o 
  16   6   5       15.29       11.86      2.00 o 
  17   6   5       11.99       18.32      2.93 o 
  18   6   5        0.32       -3.40      2.27 o 
  19   6   5        0.72       -1.24      2.45 o 
   1   7   5      174.51      207.41      2.38 o 
   2   7   5       70.89       86.95      1.50 o 
   3   7   5     1050.40     1160.24      8.17 o 
   4   7   5      151.54      141.69      1.88 o 
   5   7   5      744.17      749.46      6.40 o 
   6   7   5       51.33       44.59      1.48 o 
   7   7   5      116.39      115.64      2.23 o 
   8   7   5       26.80       29.57      1.28 o 
   9   7   5       42.29       47.52      1.64 o 
  10   7   5      135.11      134.05      2.81 o 
  11   7   5       24.24       14.52      1.47 o 
  12   7   5        0.66       -1.30      1.31 o 
  13   7   5       33.95       37.37      1.86 o 
  14   7   5        0.18       -0.51      1.62 o 
  15   7   5        9.20       11.44      1.83 o 
  16   7   5       17.46       15.86      1.93 o 
  17   7   5        1.27        1.54      2.51 o 
  18   7   5        1.34        1.36      2.65 o 
  19   7   5       11.30       18.65      3.12 o 
   1   8   5      168.38      123.13      1.92 o 
   2   8   5      418.30      412.75      4.06 o 
   3   8   5      229.39      269.88      2.78 o 
   4   8   5      367.24      403.29      4.59 o 
   5   8   5       43.66       45.20      1.56 o 
   6   8   5      100.15      108.52      2.22 o 
   7   8   5       22.58       27.72      1.40 o 
   8   8   5       27.27       28.44      1.44 o 
   9   8   5      114.81      134.08      2.84 o 
  10   8   5      158.71      163.29      3.07 o 
  11   8   5      172.26      156.32      3.19 o 
  12   8   5      284.85      270.45      4.11 o 
  13   8   5       63.22       55.27      2.27 o 
  14   8   5       14.06       12.38      1.85 o 
  15   8   5        5.91        7.71      1.81 o 
  16   8   5        9.53        9.97      1.93 o 
  17   8   5        3.18        2.39      2.18 o 
  18   8   5       48.34       54.65      3.55 o 
  19   8   5        0.39       -1.78      2.84 o 
   1   9   5        0.01        1.39      0.79 o 
   2   9   5       46.66       47.85      1.40 o 
   3   9   5      606.60      571.74      5.26 o 
   4   9   5       48.61       39.85      1.73 o 
   5   9   5     1492.00     1487.28     14.40 o 
   6   9   5      225.97      222.92      3.13 o 
   7   9   5       49.14       57.13      1.89 o 
   8   9   5        0.32       -0.61      0.99 o 
   9   9   5       36.34       36.87      1.98 o 
  10   9   5        1.29        1.31      1.43 o 
  11   9   5        0.00        0.86      1.48 o 
  12   9   5        0.05       -0.13      1.54 o 
  13   9   5       33.44       35.92      2.18 o 
  14   9   5        0.32        1.44      1.70 o 
  15   9   5       33.22       33.55      2.21 o 
  16   9   5        0.08        0.27      1.83 o 
  17   9   5       13.83       13.15      2.36 o 
  18   9   5        1.52        5.06      2.92 o 
   1  10   5       84.96       88.28      1.76 o 
   2  10   5      959.62      972.57      7.43 o 
   3  10   5       61.55       69.07      2.26 o 
   4  10   5       85.75       87.09      3.78 o 
   5  10   5       11.38        6.63      1.32 o 
   6  10   5      141.04      137.26      2.97 o 
   7  10   5       12.40       21.20      1.60 o 
   8  10   5      286.13      274.66      3.78 o 
   9  10   5        0.02       -0.64      1.62 o 
  10  10   5       10.78        7.50      1.79 o 
  11  10   5        2.38        3.01      1.82 o 
  12  10   5        4.73        6.34      1.70 o 
  13  10   5       14.54       13.54      1.87 o 
  14  10   5       58.98       62.89      2.50 o 
  15  10   5        0.36       -1.62      1.77 o 
  16  10   5       22.40       30.35      2.34 o 
  17  10   5        1.83        1.04      2.58 o 
  18  10   5        0.83       -0.01      2.71 o 
   1  11   5      495.04      504.62      4.38 o 
   2  11   5       18.16       22.36      2.24 o 
   3  11   5       40.37       37.51      1.66 o 
   4  11   5       26.83       22.21      1.85 o 
   5  11   5       95.58       88.66      2.66 o 
   6  11   5       70.51       61.95      2.34 o 
   7  11   5      407.76      399.31      5.18 o 
   8  11   5        0.70        0.25      1.29 o 
   9  11   5      372.26      382.06     12.34 o 
  10  11   5       17.98       23.13      2.32 o 
  11  11   5      134.92      142.72      4.02 o 
  12  11   5       31.70       33.50      2.55 o 
  13  11   5       12.54       11.37      2.03 o 
  14  11   5        3.49        2.98      1.88 o 
  15  11   5        0.06       -1.53      2.02 o 
  16  11   5        0.00        0.09      2.14 o 
  17  11   5        1.23        3.15      2.57 o 
   1  12   5       86.24       65.51      1.81 o 
   2  12   5      191.33      186.27      4.42 o 
   3  12   5      522.83      509.16      5.42 o 
   4  12   5      405.09      401.38      5.25 o 
   5  12   5        2.87       -0.48      1.51 o 
   6  12   5        0.18       -1.79      1.40 o 
   7  12   5        8.65       11.89      1.70 o 
   8  12   5      125.15      130.54      3.19 o 
   9  12   5       25.88       25.90      2.26 o 
  10  12   5        9.90        7.85      2.09 o 
  11  12   5       53.46       64.51      3.16 o 
  12  12   5        7.25        8.09      2.20 o 
  13  12   5        5.56        3.33      2.14 o 
  14  12   5       18.10       11.42      2.41 o 
  15  12   5        0.14       -2.89      1.93 o 
  16  12   5        6.25        9.74      2.35 o 
   1  13   5      128.38      121.21      2.49 o 
   2  13   5        5.63        4.31      1.37 o 
   3  13   5       31.27       32.71      1.76 o 
   4  13   5       19.04       20.13      1.67 o 
   5  13   5      179.59      171.27      3.62 o 
   6  13   5       10.82       11.53      1.73 o 
   7  13   5       72.38       69.40      2.90 o 
   8  13   5       82.31       84.72      2.64 o 
   9  13   5      207.64      202.53      6.18 o 
  10  13   5       28.57       28.58      3.88 o 
  11  13   5       35.19       33.80      2.67 o 
  12  13   5        3.75        0.78      2.20 o 
  13  13   5        0.15       -3.10      2.07 o 
  14  13   5        1.14       -1.36      2.25 o 
  15  13   5        9.11        7.07      2.54 o 
  16  13   5        0.00       -3.02      2.95 o 
   1  14   5       18.87       16.33      1.97 o 
   2  14   5        1.78       -0.15      1.37 o 
   3  14   5       33.99       26.38      2.05 o 
   4  14   5      355.27      352.85      5.10 o 
   5  14   5        0.80        1.77      1.62 o 
   6  14   5      108.99      103.35      3.13 o 
   7  14   5       17.29       18.59      1.75 o 
   8  14   5       58.01       61.25      2.29 o 
   9  14   5        9.22        1.92      2.31 o 
  10  14   5        0.12        0.60      2.16 o 
  11  14   5       10.50       14.37      2.46 o 
  12  14   5        3.81        4.89      2.32 o 
  13  14   5        3.20        2.29      2.37 o 
  14  14   5        7.90       10.83      2.65 o 
  15  14   5        1.71        2.89      5.51 o 
   1  15   5      217.41      218.18      4.69 o 
   2  15   5        2.73        3.33      1.80 o 
   3  15   5       92.83       83.53      3.90 o 
   4  15   5        0.70       -0.54      2.95 o 
   5  15   5       28.93       25.61      2.06 o 
   6  15   5        0.12        0.12      1.95 o 
   7  15   5        4.93        3.37      1.58 o 
   8  15   5        5.77        3.84      1.68 o 
   9  15   5       54.21       68.49      3.17 o 
  10  15   5       37.07       39.00      2.84 o 
  11  15   5       28.33       30.37      4.37 o 
  12  15   5        0.71        0.08      2.28 o 
  13  15   5        0.47       -2.63      2.23 o 
  14  15   5        1.74        0.19      3.70 o 
   1  16   5       15.70       18.56      2.17 o 
   2  16   5       70.84       74.00      6.97 o 
   3  16   5        3.56       -0.25      1.88 o 
   4  16   5        0.18       -1.95      2.58 o 
   5  16   5        1.90        3.39      2.00 o 
   6  16   5       10.65        9.55      2.59 o 
   7  16   5        0.41        1.44      1.80 o 
   8  16   5        9.37        9.03      2.02 o 
   9  16   5        0.65        1.31      2.53 o 
  10  16   5        3.81       -0.36      2.66 o 
  11  16   5        0.54       -0.59      2.60 o 
  12  16   5        3.91        6.31      2.96 o 
  13  16   5        1.23        0.23      3.58 o 
   1  17   5        6.49        7.41      2.10 o 
   2  17   5       10.68        3.77      2.42 o 
   3  17   5        2.92        6.79      2.48 o 
   4  17   5        0.00       -0.34      1.99 o 
   5  17   5        2.76        1.97      2.40 o 
   6  17   5        0.01       -0.26      1.80 o 
   7  17   5        0.82        1.01      1.90 o 
   8  17   5        0.19        1.63      2.54 o 
   9  17   5       19.73       26.14      3.28 o 
  10  17   5        0.26        6.16      3.30 o 
  11  17   5        4.39        2.36      2.78 o 
  12  17   5        3.49        2.39      5.02 o 
   1  18   5       16.00       13.64      2.77 o 
   2  18   5        6.68        6.57      2.57 o 
   3  18   5        3.02        2.87      2.59 o 
   4  18   5        8.87        9.69      4.19 o 
   5  18   5        0.17       -3.15      2.10 o 
   6  18   5        4.85        3.78      2.00 o 
   7  18   5        0.45        1.41      1.91 o 
   8  18   5       39.31       43.56      3.86 o 
   9  18   5        2.82        4.59      3.93 o 
  10  18   5       12.25       17.72      5.91 o 
   1  19   5        4.28        2.88      2.57 o 
   2  19   5       25.30       26.06      3.08 o 
   3  19   5        7.21        7.33      2.87 o 
   4  19   5        0.01       -2.61      2.64 o 
   5  19   5        3.65        4.92      2.35 o 
   6  19   5        2.81        3.51      2.12 o 
   7  19   5       36.93       53.29      2.92 o 
   8  19   5        0.05        0.68      2.48 o 
   1  20   5        0.24       -1.84      2.70 o 
   2  20   5       10.38        8.01      2.96 o 
   3  20   5        0.75        4.37      3.01 o 
   4  20   5        0.18        0.20      2.34 o 
   5  20   5        0.08       -3.01      2.47 o 
   6  20   5       12.29       17.54      2.87 o 
   0   0   6     8740.39     9389.94    154.25 o 
   1   0   6     3413.93     3294.91     54.36 o 
   2   0   6     1507.81     1414.23     17.99 o 
   3   0   6     1133.55     1288.52     16.66 o 
   4   0   6        9.26        2.42      1.10 o 
   5   0   6      225.38      205.86      4.88 o 
   6   0   6       16.70       21.39      1.44 o 
   7   0   6      155.76      123.53      2.82 o 
   8   0   6      245.47      228.03      4.82 o 
   9   0   6      325.07      285.66      4.66 o 
  10   0   6      568.25      521.59      9.16 o 
  11   0   6      336.42      355.95      7.58 o 
  12   0   6       59.34       55.08      3.81 o 
  13   0   6      532.62      573.67      8.75 o 
  14   0   6       21.22       17.69      2.67 o 
  15   0   6        3.26        9.17      2.65 o 
  16   0   6       10.45       13.76      2.84 o 
  17   0   6       19.59       25.48      3.31 o 
  18   0   6        5.95        4.22      2.84 o 
  19   0   6        4.99        4.67      3.18 o 
  20   0   6       27.98       25.33      4.93 o 
   0   1   6    10243.90    10280.47    118.53 o 
   1   1   6       11.29       17.50      1.09 o 
   2   1   6        1.81        2.76      0.84 o 
   3   1   6      506.89      511.05      5.36 o 
   4   1   6       45.19       39.36      1.29 o 
   5   1   6     2154.22     2190.89     15.58 o 
   6   1   6       17.03       15.60      1.04 o 
   7   1   6      204.29      181.08      2.30 o 
   8   1   6       31.45       32.49      1.14 o 
   9   1   6        9.55        7.96      1.15 o 
  10   1   6      134.97      126.15      2.49 o 
  11   1   6        4.15        2.50      1.46 o 
  12   1   6      432.45      456.40      5.73 o 
  13   1   6      129.74      108.96      3.28 o 
  14   1   6        0.01       -0.91      1.52 o 
  15   1   6       34.28       33.20      2.21 o 
  16   1   6        1.74        0.69      1.77 o 
  17   1   6        0.28        1.41      1.86 o 
  18   1   6        4.14        2.26      2.07 o 
  19   1   6        3.33        5.03      2.55 o 
  20   1   6       21.93       23.34      3.00 o 
   0   2   6     7230.85     6784.74     78.69 o 
   1   2   6     1160.52     1260.83     11.33 o 
   2   2   6     1668.27     1512.38     13.41 o 
   3   2   6       31.09       45.81      1.56 o 
   4   2   6       25.91       30.32      1.18 o 
   5   2   6      421.17      416.19      3.89 o 
   6   2   6      842.22      858.67      7.76 o 
   7   2   6       51.34       48.06      1.71 o 
   8   2   6        0.25        2.29      0.95 o 
   9   2   6       46.22       32.77      1.45 o 
  10   2   6       84.83       79.79      2.04 o 
  11   2   6      148.96      151.48      2.57 o 
  12   2   6        2.59        4.63      1.45 o 
  13   2   6       16.47       13.18      1.90 o 
  14   2   6      116.03       93.60      3.30 o 
  15   2   6       23.74       24.93      2.08 o 
  16   2   6        0.30       -2.50      1.67 o 
  17   2   6        4.56        5.51      1.95 o 
  18   2   6        6.95        4.51      2.09 o 
  19   2   6        5.93        3.27      2.47 o 
  20   2   6        9.50        8.98      2.77 o 
   0   3   6       29.27       19.36      1.77 o 
   1   3   6       83.52       69.90      2.00 o 
   2   3   6      153.31      148.88      2.49 o 
   3   3   6        3.57       -0.24      0.86 o 
   4   3   6      275.78      281.92      2.96 o 
   5   3   6      303.88      331.50      3.87 o 
   6   3   6     4298.44     4695.02     29.62 o 
   7   3   6       28.54       23.70      1.40 o 
   8   3   6       49.17       32.95      1.47 o 
   9   3   6       92.83       76.17      2.16 o 
  10   3   6       59.54       67.98      2.28 o 
  11   3   6       20.41       16.08      1.55 o 
  12   3   6       17.40       16.11      1.41 o 
  13   3   6        1.87       -1.48      1.45 o 
  14   3   6      269.82      287.28      4.34 o 
  15   3   6        8.94        7.41      1.84 o 
  16   3   6        8.07       10.90      1.94 o 
  17   3   6        1.05       -2.18      1.92 o 
  18   3   6        1.81       -2.32      2.33 o 
  19   3   6        1.65       -3.61      2.41 o 
  20   3   6       10.63       19.06      2.97 o 
   0   4   6     1534.43     1499.15     15.38 o 
   1   4   6     4248.94     4531.63     37.60 o 
   2   4   6       30.67       20.04      2.43 o 
   3   4   6      889.70     1073.12      8.15 o 
   4   4   6      238.64      288.81      3.02 o 
   5   4   6      484.82      485.32      4.11 o 
   6   4   6       18.46       12.03      0.87 o 
   7   4   6      849.10      842.05      6.58 o 
   8   4   6       12.99        8.48      1.06 o 
   9   4   6       46.01       46.76      1.59 o 
  10   4   6       67.62       54.92      1.94 o 
  11   4   6       35.62       20.80      1.60 o 
  12   4   6      139.02      115.75      4.98 o 
  13   4   6       77.69       70.34      2.44 o 
  14   4   6      122.92      122.06      3.17 o 
  15   4   6       90.98      100.36      3.03 o 
  16   4   6        9.49        8.18      1.77 o 
  17   4   6        0.02       -2.92      1.98 o 
  18   4   6        1.11        0.74      2.19 o 
  19   4   6        5.46        1.24      2.49 o 
   0   5   6     2655.97     2821.27     23.94 o 
   1   5   6      491.50      557.78      4.74 o 
   2   5   6      773.18      734.28      6.00 o 
   3   5   6      174.37      165.45      1.87 o 
   4   5   6       11.68       14.33      0.75 o 
   5   5   6       83.76       68.72      1.31 o 
   6   5   6     1413.44     1245.96      8.87 o 
   7   5   6      103.89       99.67      2.41 o 
   8   5   6      124.39      124.31      3.45 o 
   9   5   6      127.71      134.29      2.56 o 
  10   5   6       82.06       82.39      2.19 o 
  11   5   6      173.82      161.37      2.84 o 
  12   5   6       65.13       70.72      2.17 o 
  13   5   6       60.47       64.68      2.39 o 
  14   5   6       99.52       96.44      2.92 o 
  15   5   6        0.67        3.03      1.71 o 
  16   5   6        5.69        5.10      2.23 o 
  17   5   6        6.71        5.76      2.02 o 
  18   5   6        0.21        2.73      2.42 o 
  19   5   6        4.17        0.58      3.29 o 
   0   6   6        1.99       -0.65      1.10 o 
   1   6   6      125.09      115.28      1.95 o 
   2   6   6       43.68       52.36      1.52 o 
   3   6   6     1179.91     1136.04      8.65 o 
   4   6   6      701.51      657.20      4.75 o 
   5   6   6      265.89      239.06      2.78 o 
   6   6   6        4.39        2.52      0.85 o 
   7   6   6        0.56        0.37      0.88 o 
   8   6   6      109.84      107.31      2.19 o 
   9   6   6       67.91       71.00      2.05 o 
  10   6   6       42.91       33.54      1.56 o 
  11   6   6       14.36        9.31      1.40 o 
  12   6   6       10.75        7.69      1.42 o 
  13   6   6       92.34       86.53      2.85 o 
  14   6   6       13.91       13.38      1.64 o 
  15   6   6       30.75       28.59      1.93 o 
  16   6   6        0.35       -1.67      1.79 o 
  17   6   6        6.67       11.41      2.23 o 
  18   6   6        1.56        3.35      2.63 o 
  19   6   6        0.11       -2.36      2.80 o 
   0   7   6     3101.16     2955.79     29.35 o 
   1   7   6      638.12      601.18      4.96 o 
   2   7   6        1.38        0.91      0.78 o 
   3   7   6       31.40       47.24      1.59 o 
   4   7   6      560.63      582.74      5.98 o 
   5   7   6        7.25        4.96      0.99 o 
   6   7   6      127.74      122.71      2.28 o 
   7   7   6       37.81       46.71      1.63 o 
   8   7   6      413.28      410.93      7.18 o 
   9   7   6        4.45        2.69      1.26 o 
  10   7   6        0.42       -0.89      1.27 o 
  11   7   6        8.59        5.99      1.50 o 
  12   7   6        0.50        0.88      1.48 o 
  13   7   6       25.10       19.90      1.78 o 
  14   7   6       69.36       66.64      3.20 o 
  15   7   6        1.84        6.19      1.81 o 
  16   7   6       24.82       30.64      2.54 o 
  17   7   6       15.50       17.27      2.40 o 
  18   7   6        0.70        5.69      2.68 o 
  19   7   6        1.16        1.07      2.79 o 
   0   8   6      596.42      629.00     11.92 o 
   1   8   6      938.30      863.93      6.65 o 
   2   8   6        3.37        4.25      0.89 o 
   3   8   6       53.64       63.84      1.70 o 
   4   8   6        0.69        0.94      1.04 o 
   5   8   6       35.51       42.56      1.53 o 
   6   8   6        0.01       -1.46      0.97 o 
   7   8   6      177.12      166.91      2.74 o 
   8   8   6       56.67       50.19      2.13 o 
   9   8   6      315.72      297.27      4.35 o 
  10   8   6       13.04       19.02      1.64 o 
  11   8   6       22.00       21.99      1.76 o 
  12   8   6        9.45        4.26      1.61 o 
  13   8   6        0.16       -1.93      1.53 o 
  14   8   6        4.46        6.46      1.74 o 
  15   8   6       29.34       34.32      2.46 o 
  16   8   6        0.78        3.45      1.89 o 
  17   8   6        3.15        4.19      2.29 o 
  18   8   6        3.24        4.66      2.87 o 
   0   9   6      840.92      771.11     11.99 o 
   1   9   6       43.90       43.72      1.44 o 
   2   9   6       99.07      100.26      1.91 o 
   3   9   6       64.14       50.69      1.87 o 
   4   9   6      100.41      108.16      2.62 o 
   5   9   6       16.30       18.36      1.46 o 
   6   9   6      122.20      117.25      2.71 o 
   7   9   6        0.86        1.78      1.25 o 
   8   9   6      252.88      231.93      3.82 o 
   9   9   6      121.35      106.00      2.88 o 
  10   9   6       82.01       89.29      2.91 o 
  11   9   6      147.18      151.04      3.25 o 
  12   9   6       58.06       51.95      2.26 o 
  13   9   6        0.73       -1.06      1.59 o 
  14   9   6       29.14       36.00      2.13 o 
  15   9   6        2.91        1.27      1.83 o 
  16   9   6        5.68        5.16      1.97 o 
  17   9   6        3.93        7.95      2.10 o 
  18   9   6        0.60       -4.25      3.11 o 
   0  10   6      132.22      153.58      3.18 o 
   1  10   6      231.60      261.79      3.56 o 
   2  10   6        6.35        8.29      1.22 o 
   3  10   6       67.25       74.78      2.33 o 
   4  10   6       18.00       24.13      1.65 o 
   5  10   6      236.27      224.63      3.71 o 
   6  10   6       69.72       58.50      2.26 o 
   7  10   6       14.33       17.70      1.62 o 
   8  10   6      123.85      131.58      3.56 o 
   9  10   6       45.42       56.26      2.97 o 
  10  10   6      311.26      319.53      6.46 o 
  11  10   6       29.96       27.43      2.34 o 
  12  10   6        9.17        8.35      2.13 o 
  13  10   6       41.09       38.34      2.20 o 
  14  10   6        0.74        0.42      1.74 o 
  15  10   6        3.52        1.12      1.80 o 
  16  10   6        5.73       10.67      2.10 o 
  17  10   6        0.35        1.35      2.09 o 
   0  11   6     1090.51     1017.83     14.86 o 
   1  11   6        4.98        2.54      1.10 o 
   2  11   6      155.20      169.03      3.76 o 
   3  11   6      664.29      683.85      6.55 o 
   4  11   6     1032.39      994.65      9.53 o 
   5  11   6      105.74      101.08      2.90 o 
   6  11   6        5.54        5.29      1.53 o 
   7  11   6        4.10        5.57      1.57 o 
   8  11   6        9.48        9.04      1.92 o 
   9  11   6       17.77       16.26      2.15 o 
  10  11   6       29.78       36.00      2.49 o 
  11  11   6        2.69        2.81      2.01 o 
  12  11   6        4.65        2.79      2.10 o 
  13  11   6        0.30        2.10      2.10 o 
  14  11   6        5.76        7.30      2.29 o 
  15  11   6       10.06       10.34      2.20 o 
  16  11   6        7.53        3.14      2.74 o 
  17  11   6        0.38       -3.70      2.47 o 
   0  12   6       12.55       14.15      2.59 o 
   1  12   6      780.82      767.61      7.11 o 
   2  12   6      130.45      139.79      3.89 o 
   3  12   6     1571.23     1567.70     12.54 o 
   4  12   6       38.62       47.53      2.15 o 
   5  12   6       23.31       36.59      2.05 o 
   6  12   6       39.64       29.84      2.00 o 
   7  12   6        0.19       -1.00      1.50 o 
   8  12   6        7.41        9.11      1.94 o 
   9  12   6        7.06        6.94      2.03 o 
  10  12   6       55.31       56.12      2.88 o 
  11  12   6        0.30        2.28      2.09 o 
  12  12   6       20.79       19.79      2.50 o 
  13  12   6        4.13        1.40      2.19 o 
  14  12   6        0.01       -1.57      2.24 o 
  15  12   6        9.42       11.99      2.52 o 
  16  12   6        5.03        5.18      2.92 o 
   0  13   6      100.17       85.87      3.61 o 
   1  13   6       12.21        9.98      1.78 o 
   2  13   6       64.12       69.40      2.82 o 
   3  13   6       28.70       38.98      1.89 o 
   4  13   6      460.12      449.34      5.22 o 
   5  13   6       32.63       33.12      2.11 o 
   6  13   6       24.76       22.36      3.17 o 
   7  13   6       34.75       34.65      2.15 o 
   8  13   6        0.00       -1.56      1.90 o 
   9  13   6        3.97        2.63      2.86 o 
  10  13   6       32.62       32.32      2.59 o 
  11  13   6        0.61        2.83      3.27 o 
  12  13   6        1.29        1.16      2.20 o 
  13  13   6        0.18       -0.95      2.16 o 
  14  13   6        0.15        1.64      2.38 o 
  15  13   6        0.06       -1.06      2.40 o 
   0  14   6        2.34        7.37      2.11 o 
   1  14   6       16.82        7.90      1.64 o 
   2  14   6        5.08       10.65      1.58 o 
   3  14   6       22.85       26.85      1.82 o 
   4  14   6       55.20       77.82      2.63 o 
   5  14   6      201.77      214.65      3.75 o 
   6  14   6        0.52        1.37      1.63 o 
   7  14   6        0.47        1.27      1.77 o 
   8  14   6        2.83        1.15      2.01 o 
   9  14   6        0.30        0.11      2.01 o 
  10  14   6        1.57        5.05      2.12 o 
  11  14   6       14.69       15.89      2.46 o 
  12  14   6        3.00        2.36      2.36 o 
  13  14   6        0.00        0.99      2.27 o 
  14  14   6        4.59        2.55      2.58 o 
   0  15   6        1.95        5.82      2.83 o 
   1  15   6       42.23       51.06      2.67 o 
   2  15   6        1.26        1.01      1.98 o 
   3  15   6        3.81        5.49      1.75 o 
   4  15   6       34.28       35.52      2.20 o 
   5  15   6       50.93       57.51      2.55 o 
   6  15   6        0.01       -0.39      1.74 o 
   7  15   6        2.49        2.45      1.74 o 
   8  15   6       14.41       17.25      2.39 o 
   9  15   6        0.89        1.03      2.08 o 
  10  15   6        0.22       -0.10      2.22 o 
  11  15   6        9.09        7.46      2.40 o 
  12  15   6        5.50        3.17      2.48 o 
  13  15   6        5.70        5.21      2.57 o 
   0  16   6       30.26       28.42      3.50 o 
   1  16   6       15.83       15.31      2.61 o 
   2  16   6       80.81       95.14      4.17 o 
   3  16   6        0.17        0.29      2.37 o 
   4  16   6        6.06        7.71      2.14 o 
   5  16   6       16.52       16.04      2.35 o 
   6  16   6        1.63       -0.14      1.99 o 
   7  16   6        3.76        4.29      1.87 o 
   8  16   6        0.13       -1.14      2.37 o 
   9  16   6       17.24       23.97      2.70 o 
  10  16   6        9.26       14.02      2.57 o 
  11  16   6        0.89        2.52      2.37 o 
  12  16   6        2.51        5.53      2.63 o 
   0  17   6       22.55       16.34      3.50 o 
   1  17   6        7.37        7.88      2.64 o 
   2  17   6       37.72       34.61      3.15 o 
   3  17   6        0.15       -0.47      2.52 o 
   4  17   6        6.72        1.28      3.57 o 
   5  17   6        2.56        1.42      2.16 o 
   6  17   6       38.12       43.74      2.86 o 
   7  17   6       12.33       10.21      2.08 o 
   8  17   6        2.06        7.27      2.84 o 
   9  17   6       13.33       11.91      3.01 o 
  10  17   6       22.13       29.28      3.40 o 
  11  17   6        2.06       -0.03      3.55 o 
   0  18   6       14.40       21.61      5.49 o 
   1  18   6        6.73        7.43      2.66 o 
   2  18   6       11.50       16.50      2.87 o 
   3  18   6       16.53       12.30      3.24 o 
   4  18   6       11.96       18.46      2.98 o 
   5  18   6       72.08       81.33      4.24 o 
   6  18   6        1.13        0.08      1.98 o 
   7  18   6        7.69        3.90      2.62 o 
   8  18   6        7.54        9.48      3.09 o 
   9  18   6        0.72       -4.00      2.67 o 
   0  19   6       14.32        9.91      5.49 o 
   1  19   6        6.07        9.79      2.96 o 
   2  19   6        5.91        5.34      2.92 o 
   3  19   6        6.19        8.02      2.92 o 
   4  19   6       15.51       19.06      3.84 o 
   5  19   6        0.02       -2.08      2.85 o 
   6  19   6        3.03        2.64      2.55 o 
   7  19   6        2.77        7.47      2.70 o 
   0  20   6       19.12       21.02      6.21 o 
   1  20   6        0.71       -0.80      2.77 o 
   2  20   6        2.32        6.64      3.05 o 
   3  20   6        0.46       -1.06      2.82 o 
   4  20   6        3.28        3.87      3.01 o 
   5  20   6       14.08       14.29      3.26 o 
   1   1   7     1483.26     1714.03     15.17 o 
   2   1   7      272.69      271.43      4.85 o 
   3   1   7       88.10       76.49      1.93 o 
   4   1   7       27.56       18.38      1.12 o 
   5   1   7      627.22      598.46      8.88 o 
   6   1   7        0.13        0.54      0.90 o 
   7   1   7       35.43       41.23      1.47 o 
   8   1   7      201.21      210.88      2.98 o 
   9   1   7      129.63      123.30      2.65 o 
  10   1   7        1.91        4.18      1.64 o 
  11   1   7       36.28       33.81      2.31 o 
  12   1   7        0.10       -0.15      1.64 o 
  13   1   7       59.68       54.40      2.41 o 
  14   1   7       17.68       23.48      1.98 o 
  15   1   7        0.65       -1.47      1.70 o 
  16   1   7        5.83        6.41      1.90 o 
  17   1   7        7.21        9.38      1.98 o 
  18   1   7        0.00       -2.88      1.92 o 
  19   1   7        0.18       -2.57      2.19 o 
   1   2   7     4686.46     5123.86     42.47 o 
   2   2   7        0.01       -1.80      1.71 o 
   3   2   7      215.06      207.53      3.10 o 
   4   2   7       64.53       40.44      1.56 o 
   5   2   7      801.95      844.12      8.29 o 
   6   2   7      174.87      148.15      3.34 o 
   7   2   7      551.74      505.03      9.58 o 
   8   2   7       57.13       50.78      1.71 o 
   9   2   7      187.98      185.87      2.91 o 
  10   2   7        0.38       -0.86      1.46 o 
  11   2   7        0.86       -1.55      1.10 o 
  12   2   7       11.81       10.02      1.55 o 
  13   2   7        3.59        1.91      1.74 o 
  14   2   7        3.40        3.49      1.88 o 
  15   2   7       36.32       42.22      2.30 o 
  16   2   7        8.32        7.89      1.90 o 
  17   2   7        1.46       -2.21      1.89 o 
  18   2   7        0.00       -1.75      2.06 o 
  19   2   7        0.20       -3.01      2.49 o 
   1   3   7     4552.95     4777.83     39.77 o 
   2   3   7      167.02      176.14      3.79 o 
   3   3   7      134.08      113.66      2.34 o 
   4   3   7      424.88      386.84      4.16 o 
   5   3   7      119.10      105.48      2.39 o 
   6   3   7     1127.95     1129.63     11.25 o 
   7   3   7      466.75      457.61      5.14 o 
   8   3   7       14.26       17.42      1.49 o 
   9   3   7       23.36       25.00      1.58 o 
  10   3   7        0.02        0.51      1.25 o 
  11   3   7       98.07       82.52      3.16 o 
  12   3   7       20.88       17.23      1.72 o 
  13   3   7       16.93       12.32      1.72 o 
  14   3   7       26.27       26.68      1.99 o 
  15   3   7        0.47        1.57      2.15 o 
  16   3   7        1.67       -1.50      1.79 o 
  17   3   7        2.46       -0.43      1.95 o 
  18   3   7        0.66       -1.96      2.09 o 
  19   3   7        0.11       -1.51      2.50 o 
   1   4   7      669.11      765.27      7.66 o 
   2   4   7      120.03      106.79      2.31 o 
   3   4   7      445.29      563.93      6.58 o 
   4   4   7      146.84      142.71      2.17 o 
   5   4   7       98.79       94.16      1.89 o 
   6   4   7      787.32      746.40      6.29 o 
   7   4   7      243.75      200.35      3.48 o 
   8   4   7      758.34      706.11      6.42 o 
   9   4   7      173.04      183.93      3.06 o 
  10   4   7        0.05       -1.83      1.22 o 
  11   4   7      148.81      128.93      3.19 o 
  12   4   7        0.04        0.87      1.46 o 
  13   4   7       22.43       17.72      1.92 o 
  14   4   7        4.52       10.66      1.81 o 
  15   4   7       32.13       31.76      2.29 o 
  16   4   7        5.83        6.48      2.47 o 
  17   4   7        2.15        1.25      2.01 o 
  18   4   7        0.00       -2.39      2.21 o 
  19   4   7        1.14        1.96      2.58 o 
   1   5   7        2.13       14.60      1.10 o 
   2   5   7      416.68      406.54      4.80 o 
   3   5   7        0.02       -0.60      0.79 o 
   4   5   7      785.52      828.70      6.31 o 
   5   5   7        1.33       -0.20      0.78 o 
   6   5   7      114.93      110.13      1.98 o 
   7   5   7      188.67      202.96      2.92 o 
   8   5   7      214.26      212.21      2.88 o 
   9   5   7        5.57        5.90      1.21 o 
  10   5   7        9.83        8.56      1.32 o 
  11   5   7        0.11        0.40      1.24 o 
  12   5   7        5.76       10.06      1.99 o 
  13   5   7       29.76       36.00      2.11 o 
  14   5   7       60.14       67.17      2.56 o 
  15   5   7        5.94        4.59      1.86 o 
  16   5   7       15.89       14.51      2.08 o 
  17   5   7        1.24       -2.80      1.87 o 
  18   5   7        2.20       -1.08      2.40 o 
  19   5   7        2.96        4.92      2.95 o 
   1   6   7      742.78      846.35      6.36 o 
   2   6   7        8.44        5.27      1.00 o 
   3   6   7       20.04       19.18      1.06 o 
   4   6   7      146.15      182.21      2.34 o 
   5   6   7       16.60       13.52      1.13 o 
   6   6   7       34.61       32.52      1.35 o 
   7   6   7       23.15       24.89      1.49 o 
   8   6   7       43.13       33.13      1.67 o 
   9   6   7      372.23      361.75      4.43 o 
  10   6   7       30.95       33.09      1.76 o 
  11   6   7       97.14       98.16      2.46 o 
  12   6   7       13.59       11.00      1.49 o 
  13   6   7        5.03        4.72      1.60 o 
  14   6   7        1.40        4.06      1.64 o 
  15   6   7        9.02        4.16      2.16 o 
  16   6   7        2.38        1.28      2.11 o 
  17   6   7       16.32       20.84      3.09 o 
  18   6   7        0.97       -1.32      2.29 o 
   1   7   7      336.16      290.40      3.67 o 
   2   7   7        0.31       -0.89      0.83 o 
   3   7   7      480.33      522.17      4.97 o 
   4   7   7        7.09       11.05      1.05 o 
   5   7   7       16.65       13.87      1.15 o 
   6   7   7       35.18       46.74      1.66 o 
   7   7   7       95.59      109.82      2.68 o 
   8   7   7       44.23       40.93      2.12 o 
   9   7   7        2.15        1.25      1.37 o 
  10   7   7        0.91       -1.93      1.29 o 
  11   7   7       45.47       46.15      2.06 o 
  12   7   7       24.46       28.06      2.20 o 
  13   7   7        3.29        7.06      1.71 o 
  14   7   7        0.21        0.13      1.67 o 
  15   7   7        0.25        0.15      1.92 o 
  16   7   7       41.14       49.33      2.86 o 
  17   7   7        7.66        7.24      2.30 o 
  18   7   7        0.36        2.66      2.36 o 
   1   8   7       93.67      107.26      2.16 o 
   2   8   7      167.10      163.16      2.67 o 
   3   8   7      211.29      203.81      3.90 o 
   4   8   7       66.23       67.03      2.19 o 
   5   8   7      461.43      506.93      5.68 o 
   6   8   7       24.87       20.21      1.35 o 
   7   8   7       23.85       29.30      1.71 o 
   8   8   7       69.18       72.69      2.49 o 
   9   8   7      104.01       92.66      2.80 o 
  10   8   7       23.26       22.25      1.89 o 
  11   8   7      227.91      238.31      3.85 o 
  12   8   7       19.65       19.63      2.41 o 
  13   8   7        1.03       -0.82      1.57 o 
  14   8   7        0.00       -1.22      1.65 o 
  15   8   7       20.75       21.29      2.09 o 
  16   8   7        7.03        9.54      2.25 o 
  17   8   7        0.18       -1.49      2.26 o 
  18   8   7        4.20        7.72      2.87 o 
   1   9   7       29.95       30.63      1.41 o 
   2   9   7        8.01        7.18      1.17 o 
   3   9   7      159.41      134.31      3.95 o 
   4   9   7       65.40       66.95      2.32 o 
   5   9   7       11.56        7.52      1.40 o 
   6   9   7       14.22       15.56      2.23 o 
   7   9   7       16.11       13.45      1.82 o 
   8   9   7       27.90       22.80      2.48 o 
   9   9   7       44.85       56.43      2.86 o 
  10   9   7      178.49      172.50      3.71 o 
  11   9   7        3.17        7.78      1.76 o 
  12   9   7        0.16       -0.87      1.75 o 
  13   9   7        3.22        3.31      1.71 o 
  14   9   7        0.67       -0.34      1.75 o 
  15   9   7       32.75       42.23      2.40 o 
  16   9   7        2.47        2.04      1.98 o 
  17   9   7       10.98       15.43      2.93 o 
   1  10   7      467.51      468.85      4.57 o 
   2  10   7      343.47      338.39      4.20 o 
   3  10   7      129.19      118.31      2.91 o 
   4  10   7      104.79      100.00      4.26 o 
   5  10   7       24.72       23.29      2.55 o 
   6  10   7        2.16        3.95      1.40 o 
   7  10   7        0.52       -2.24      1.60 o 
   8  10   7       80.72       72.39      3.72 o 
   9  10   7       38.61       33.83      2.39 o 
  10  10   7        0.48        2.37      1.85 o 
  11  10   7       79.14       73.69      3.21 o 
  12  10   7        0.22        0.93      2.00 o 
  13  10   7        1.12       -3.10      2.07 o 
  14  10   7        8.36        9.06      2.53 o 
  15  10   7        1.38       -0.26      1.97 o 
  16  10   7       13.67        8.85      2.63 o 
  17  10   7        2.30       -2.99      3.07 o 
   1  11   7       98.06       80.07      2.41 o 
   2  11   7       94.50       90.97      2.52 o 
   3  11   7        2.64       -0.99      1.40 o 
   4  11   7      222.62      210.88      4.81 o 
   5  11   7       33.57       37.17      2.01 o 
   6  11   7        0.10       -2.19      1.46 o 
   7  11   7       44.47       44.21      2.44 o 
   8  11   7       75.60       65.57      2.88 o 
   9  11   7        8.69        9.50      2.06 o 
  10  11   7        0.25        0.19      1.99 o 
  11  11   7        0.08        3.03      1.98 o 
  12  11   7        8.78        6.31      2.15 o 
  13  11   7       16.20       19.66      2.45 o 
  14  11   7       15.03       13.99      2.52 o 
  15  11   7        7.34       10.27      2.53 o 
  16  11   7        2.13        0.65      2.41 o 
   1  12   7       72.86       73.53      2.27 o 
   2  12   7       25.35       21.83      2.16 o 
   3  12   7       45.53       39.90      1.95 o 
   4  12   7        5.78        1.41      1.43 o 
   5  12   7        0.01       -2.22      1.48 o 
   6  12   7       50.33       62.50      3.11 o 
   7  12   7        0.82       -0.45      1.92 o 
   8  12   7       97.66      101.76      3.47 o 
   9  12   7      164.31      158.78      4.25 o 
  10  12   7        0.52        0.89      2.02 o 
  11  12   7       65.60       72.40      3.25 o 
  12  12   7        8.86        8.84      2.35 o 
  13  12   7        3.45        1.30      2.20 o 
  14  12   7        0.01       -2.17      2.22 o 
  15  12   7        0.46       -0.16      2.38 o 
   1  13   7      189.02      179.18      4.86 o 
   2  13   7      144.12      130.39      3.99 o 
   3  13   7       22.98       21.50      1.75 o 
   4  13   7       59.42       77.24      2.59 o 
   5  13   7       67.38       74.15      2.81 o 
   6  13   7       71.57       78.78      2.91 o 
   7  13   7      106.16      121.29      3.81 o 
   8  13   7        2.12        1.89      2.01 o 
   9  13   7        3.28       11.31      2.25 o 
  10  13   7       20.49       25.11      2.57 o 
  11  13   7        3.56        4.41      2.19 o 
  12  13   7        5.14        3.10      3.45 o 
  13  13   7       10.40        9.44      2.56 o 
  14  13   7        8.53        8.70      2.57 o 
  15  13   7        0.03       -1.60      3.11 o 
   1  14   7      109.11      101.41      3.26 o 
   2  14   7       22.97       22.84      1.97 o 
   3  14   7      110.21      117.86      2.95 o 
   4  14   7        4.29        4.17      1.56 o 
   5  14   7       35.05       31.60      2.01 o 
   6  14   7        3.07        4.38      1.78 o 
   7  14   7        0.39       -2.95      1.97 o 
   8  14   7       48.91       39.01      2.69 o 
   9  14   7       41.02       36.58      2.75 o 
  10  14   7        1.03        2.80      2.22 o 
  11  14   7        2.86        3.61      2.41 o 
  12  14   7        7.30        7.35      2.44 o 
  13  14   7        0.68       -2.33      3.41 o 
  14  14   7        7.00        3.98      3.00 o 
   1  15   7        1.16        1.03      1.69 o 
   2  15   7       67.31       77.84      3.13 o 
   3  15   7      128.71      132.31      3.70 o 
   4  15   7        3.85        1.55      1.75 o 
   5  15   7       20.70       18.30      1.99 o 
   6  15   7       13.62        9.33      1.92 o 
   7  15   7        8.65       12.14      2.18 o 
   8  15   7        3.36        3.60      2.11 o 
   9  15   7        4.02        4.62      2.73 o 
  10  15   7        0.18        2.05      2.25 o 
  11  15   7       10.18       12.10      3.09 o 
  12  15   7       10.33       13.56      3.41 o 
  13  15   7        0.40       -1.10      2.48 o 
   1  16   7        7.70        5.29      2.44 o 
   2  16   7       26.04       25.23      2.83 o 
   3  16   7       58.41       54.88      3.57 o 
   4  16   7        9.11        7.30      2.19 o 
   5  16   7       12.75       13.58      2.10 o 
   6  16   7        0.16       -0.81      1.81 o 
   7  16   7       22.21       28.29      2.68 o 
   8  16   7        0.72        0.25      2.11 o 
   9  16   7        0.84        1.65      2.29 o 
  10  16   7        0.39       -0.63      2.25 o 
  11  16   7        0.13       -1.68      2.41 o 
  12  16   7        0.62       -0.33      2.98 o 
   1  17   7        0.28       -0.35      2.56 o 
   2  17   7       22.36       21.27      2.93 o 
   3  17   7        0.45        0.11      2.57 o 
   4  17   7        0.82        1.88      2.73 o 
   5  17   7        0.34       -3.25      3.21 o 
   6  17   7       27.69       30.55      2.77 o 
   7  17   7        3.47        3.38      2.76 o 
   8  17   7        0.00        0.90      2.70 o 
   9  17   7        2.80        0.34      2.67 o 
  10  17   7        1.33        1.29      2.87 o 
   1  18   7        8.83        6.36      3.45 o 
   2  18   7        0.06       -1.32      2.65 o 
   3  18   7        0.07       -3.71      2.48 o 
   4  18   7        4.46        0.66      3.50 o 
   5  18   7        4.14        2.26      2.90 o 
   6  18   7        7.27       12.12      3.07 o 
   7  18   7        1.57        4.48      2.82 o 
   8  18   7        0.77        2.97      2.88 o 
   9  18   7        0.24        1.31      5.19 o 
   1  19   7        2.08        3.28      5.13 o 
   2  19   7        0.74        0.49      2.80 o 
   3  19   7        9.00       14.72      3.10 o 
   4  19   7        2.49       -0.46      2.77 o 
   5  19   7        1.37        2.27      2.96 o 
   6  19   7        9.41        6.28      2.62 o 
   1  20   7        0.90       -4.94      3.70 o 
   2  20   7        7.43        5.65      3.14 o 
   0   0   8     2615.66     2573.11     44.58 o 
   1   0   8      236.84      194.35      6.45 o 
   2   0   8     1432.55     1501.59     27.52 o 
   3   0   8        1.36       -3.22      2.15 o 
   4   0   8      681.68      643.34     13.98 o 
   5   0   8       22.14       19.94      2.99 o 
   6   0   8     1210.54     1237.62     17.76 o 
   7   0   8      164.72      170.54      4.94 o 
   8   0   8     2199.98     2175.95     47.99 o 
   9   0   8      304.21      302.23      7.76 o 
  10   0   8       12.54       21.17      2.93 o 
  11   0   8       99.83       99.86      5.31 o 
  12   0   8       27.27       34.15      3.46 o 
  13   0   8        9.08        8.95      2.86 o 
  14   0   8        3.96       -1.61      2.35 o 
  15   0   8       17.47       21.82      2.90 o 
  16   0   8        1.80        6.90      3.03 o 
  17   0   8        1.99        1.54      3.23 o 
  18   0   8        7.20        9.05      3.30 o 
  19   0   8        0.14        0.74      3.36 o 
   0   1   8     3037.96     3002.40     29.70 o 
   1   1   8     2540.37     2488.69     21.57 o 
   2   1   8      143.68      139.11      2.74 o 
   3   1   8        1.98       -1.49      0.99 o 
   4   1   8      181.24      155.49      4.33 o 
   5   1   8      334.11      363.45      6.35 o 
   6   1   8      676.87      667.48      7.46 o 
   7   1   8       28.73       29.50      1.66 o 
   8   1   8       25.41       21.14      1.38 o 
   9   1   8      448.47      470.93      4.96 o 
  10   1   8      196.45      188.60      7.40 o 
  11   1   8       63.72       51.13      2.59 o 
  12   1   8        2.61        1.04      1.88 o 
  13   1   8        1.07       -1.37      1.75 o 
  14   1   8       20.42       17.35      2.10 o 
  15   1   8        3.82        4.47      1.78 o 
  16   1   8        1.31       -1.25      1.91 o 
  17   1   8        2.07        0.88      1.97 o 
  18   1   8        7.92        6.83      2.25 o 
  19   1   8        3.55        1.80      2.30 o 
   0   2   8     1721.02     1847.28     22.47 o 
   1   2   8      162.45      210.90      3.38 o 
   2   2   8        3.77       -1.69      1.79 o 
   3   2   8     1398.85     1460.98     13.40 o 
   4   2   8        3.61        2.17      1.06 o 
   5   2   8     1214.64     1157.58     11.62 o 
   6   2   8       19.41       19.28      1.61 o 
   7   2   8        1.34        1.33      1.23 o 
   8   2   8       13.72       13.96      1.30 o 
   9   2   8      151.02      144.54      2.74 o 
  10   2   8      152.89      154.52      2.89 o 
  11   2   8        0.06       -0.48      1.36 o 
  12   2   8      101.40       79.27      2.84 o 
  13   2   8       75.35       75.89      2.86 o 
  14   2   8       26.02       28.08      2.33 o 
  15   2   8       18.27       22.36      2.23 o 
  16   2   8        2.04        2.04      1.86 o 
  17   2   8        1.57        1.72      2.08 o 
  18   2   8        0.03       -2.16      2.58 o 
  19   2   8        0.00       -1.49      2.31 o 
   0   3   8        7.75       11.87      1.51 o 
   1   3   8       84.87       96.51      2.43 o 
   2   3   8      358.00      309.72      6.67 o 
   3   3   8     1006.09     1066.74     10.88 o 
   4   3   8        8.47       12.92      1.43 o 
   5   3   8      170.56      147.52      4.55 o 
   6   3   8       94.98       74.21      2.54 o 
   7   3   8      104.68      115.27      2.90 o 
   8   3   8       51.02       45.04      1.91 o 
   9   3   8       14.07        8.42      1.53 o 
  10   3   8      163.77      151.02      2.67 o 
  11   3   8      134.90      122.29      2.57 o 
  12   3   8        4.60        3.41      1.59 o 
  13   3   8       49.81       41.89      2.46 o 
  14   3   8       39.66       42.23      2.51 o 
  15   3   8       75.89       86.10      3.22 o 
  16   3   8        6.59        5.15      2.16 o 
  17   3   8        2.24        0.36      2.04 o 
  18   3   8        0.99       -3.04      2.03 o 
  19   3   8        0.13       -1.42      2.49 o 
   0   4   8      211.54      200.53      3.70 o 
   1   4   8       15.65       15.59      1.27 o 
   2   4   8      773.93      794.21      8.08 o 
   3   4   8        1.07        0.63      1.04 o 
   4   4   8      842.51      885.06      8.85 o 
   5   4   8       48.23       49.19      1.61 o 
   6   4   8      226.62      209.67      3.24 o 
   7   4   8      202.91      199.02      3.35 o 
   8   4   8        8.79        2.96      1.20 o 
   9   4   8       14.78       12.51      1.41 o 
  10   4   8       16.00       17.39      1.63 o 
  11   4   8        1.66        0.87      1.37 o 
  12   4   8       12.38       10.18      1.59 o 
  13   4   8        0.02       -1.12      1.62 o 
  14   4   8      109.95      111.04      3.14 o 
  15   4   8       34.01       37.94      2.34 o 
  16   4   8        4.51        4.70      2.17 o 
  17   4   8        4.22        6.62      2.15 o 
  18   4   8        0.57        1.33      2.31 o 
   0   5   8      849.46      786.67      9.31 o 
   1   5   8        7.05        1.93      1.02 o 
   2   5   8       21.05       23.52      1.62 o 
   3   5   8      110.89      124.17      2.59 o 
   4   5   8       33.95       43.12      2.09 o 
   5   5   8     1042.57     1064.79      7.93 o 
   6   5   8        1.30        1.37      1.04 o 
   7   5   8       43.36       45.54      1.64 o 
   8   5   8      114.92      102.36      2.44 o 
   9   5   8       62.95       46.86      1.79 o 
  10   5   8       54.97       44.54      1.79 o 
  11   5   8      123.27      124.54      2.91 o 
  12   5   8       54.74       50.43      2.17 o 
  13   5   8       58.61       63.75      2.54 o 
  14   5   8      124.33      117.91      3.25 o 
  15   5   8        3.70        2.15      1.84 o 
  16   5   8        0.14       -1.59      1.90 o 
  17   5   8       11.35       10.69      2.67 o 
  18   5   8        0.09        1.36      2.71 o 
   0   6   8      280.53      239.54      3.56 o 
   1   6   8      105.64       94.25      1.77 o 
   2   6   8      152.76      123.27      2.49 o 
   3   6   8      223.19      219.10      3.73 o 
   4   6   8       20.18       22.51      1.43 o 
   5   6   8        9.77        4.97      1.07 o 
   6   6   8       60.13       58.54      2.12 o 
   7   6   8       72.80       73.45      2.84 o 
   8   6   8      258.71      223.40      4.12 o 
   9   6   8        0.52        0.48      1.47 o 
  10   6   8       96.30       86.07      2.82 o 
  11   6   8        1.16       -0.32      1.62 o 
  12   6   8        4.68        6.99      1.57 o 
  13   6   8        0.00        0.67      1.61 o 
  14   6   8        1.72        2.11      1.92 o 
  15   6   8        2.35       -0.21      1.96 o 
  16   6   8       27.18       28.42      2.65 o 
  17   6   8        4.21       -1.14      2.24 o 
  18   6   8        0.38       -1.13      2.58 o 
   0   7   8      139.93      146.67      3.45 o 
   1   7   8       20.60       36.54      1.41 o 
   2   7   8       36.91       28.81      1.40 o 
   3   7   8       40.57       45.93      2.90 o 
   4   7   8      290.01      312.90      4.19 o 
   5   7   8       18.76       21.57      1.40 o 
   6   7   8      100.67       80.19      2.45 o 
   7   7   8      199.20      207.27      3.60 o 
   8   7   8       61.53       61.25      2.69 o 
   9   7   8       42.87       31.23      1.88 o 
  10   7   8       56.50       68.21      2.60 o 
  11   7   8        4.08        2.53      1.69 o 
  12   7   8        2.76        6.06      1.62 o 
  13   7   8       15.86       20.80      1.95 o 
  14   7   8        6.05        6.86      1.84 o 
  15   7   8        7.33        5.27      2.03 o 
  16   7   8        0.50        0.33      2.55 o 
  17   7   8        0.53        1.00      2.19 o 
  18   7   8        0.22       -1.42      3.24 o 
   0   8   8      431.24      437.58      7.34 o 
   1   8   8        3.78        3.14      1.09 o 
   2   8   8       11.32       16.17      1.46 o 
   3   8   8       20.12       28.22      1.60 o 
   4   8   8       12.66       15.81      1.47 o 
   5   8   8       93.44       94.13      2.52 o 
   6   8   8       51.73       61.20      2.69 o 
   7   8   8       25.65       30.42      2.07 o 
   8   8   8        4.49        4.97      1.45 o 
   9   8   8       14.66       12.02      1.73 o 
  10   8   8       45.18       54.14      3.04 o 
  11   8   8       17.11       20.34      1.97 o 
  12   8   8       42.21       47.85      2.40 o 
  13   8   8       27.25       30.13      2.11 o 
  14   8   8        0.41       -1.80      1.69 o 
  15   8   8        9.55       12.61      2.32 o 
  16   8   8        0.41        0.46      2.12 o 
  17   8   8        0.52        1.28      2.32 o 
   0   9   8      383.47      390.15      6.15 o 
   1   9   8      647.32      701.63      6.43 o 
   2   9   8       77.41       84.60      2.59 o 
   3   9   8       19.23       26.90      2.33 o 
   4   9   8        6.02        5.41      1.71 o 
   5   9   8      210.40      208.46      4.62 o 
   6   9   8       47.04       50.21      2.39 o 
   7   9   8       21.60       26.17      2.64 o 
   8   9   8       40.85       43.00      2.76 o 
   9   9   8       82.11       84.36      3.18 o 
  10   9   8       66.22       72.73      4.98 o 
  11   9   8      160.35      174.19      4.32 o 
  12   9   8        0.01        1.06      1.96 o 
  13   9   8        0.19       -3.00      2.00 o 
  14   9   8       10.65       10.76      2.40 o 
  15   9   8        3.41        5.64      2.12 o 
  16   9   8        1.60       -0.16      2.22 o 
  17   9   8       10.14       16.28      2.86 o 
   0  10   8       30.75       23.04      2.21 o 
   1  10   8       32.10       31.43      2.17 o 
   2  10   8      320.52      306.37      4.38 o 
   3  10   8        0.14       -1.88      1.26 o 
   4  10   8      231.13      200.27      3.70 o 
   5  10   8        0.74        0.47      1.48 o 
   6  10   8      126.46      120.42      3.65 o 
   7  10   8       46.39       40.18      2.38 o 
   8  10   8        0.39        3.70      1.98 o 
   9  10   8        0.73       -2.60      1.76 o 
  10  10   8       66.03       62.03      2.94 o 
  11  10   8       59.50       62.21      3.04 o 
  12  10   8       66.01       63.43      3.13 o 
  13  10   8        1.98        2.27      2.15 o 
  14  10   8       13.90       12.13      2.44 o 
  15  10   8        3.52        1.58      2.31 o 
  16  10   8        1.43       -3.54      2.36 o 
   0  11   8        4.32        6.75      2.36 o 
   1  11   8      144.66      134.87      3.14 o 
   2  11   8       37.65       31.83      1.79 o 
   3  11   8      451.03      433.04      5.04 o 
   4  11   8       11.69       16.32      1.76 o 
   5  11   8       47.25       58.24      2.36 o 
   6  11   8      131.43      133.76      7.10 o 
   7  11   8      377.35      385.86      6.19 o 
   8  11   8        0.09        0.44      1.92 o 
   9  11   8       21.73       17.47      2.28 o 
  10  11   8       27.57       32.61      2.59 o 
  11  11   8       42.28       43.06      2.73 o 
  12  11   8        1.39       -0.39      2.10 o 
  13  11   8        0.30       -2.67      1.99 o 
  14  11   8        0.11        4.39      2.33 o 
  15  11   8        0.22       -2.11      2.26 o 
  16  11   8        0.86       -2.24      2.85 o 
   0  12   8      199.44      173.05      5.91 o 
   1  12   8        2.49       -0.98      1.66 o 
   2  12   8        1.20       -1.43      1.51 o 
   3  12   8       10.09        9.11      1.54 o 
   4  12   8       15.13       11.59      1.61 o 
   5  12   8      160.76      161.05      3.78 o 
   6  12   8      278.03      267.57      5.17 o 
   7  12   8        3.85        3.75      1.98 o 
   8  12   8       39.71       46.07      2.68 o 
   9  12   8        0.52        2.88      1.96 o 
  10  12   8        7.52        9.42      2.26 o 
  11  12   8        0.04        0.08      2.03 o 
  12  12   8        5.35        4.60      2.16 o 
  13  12   8        0.06       -2.68      2.20 o 
  14  12   8        3.12       -0.36      2.33 o 
  15  12   8        0.62        2.16      3.83 o 
   0  13   8       72.37       66.24      4.01 o 
   1  13   8        1.41       -0.31      1.71 o 
   2  13   8       58.76       71.63      2.74 o 
   3  13   8        8.50        4.18      1.58 o 
   4  13   8      105.55      130.67      3.16 o 
   5  13   8       61.26       66.96      2.40 o 
   6  13   8       14.06       20.77      2.74 o 
   7  13   8       37.85       32.92      2.50 o 
   8  13   8        0.13        0.16      1.92 o 
   9  13   8        3.33        6.85      2.15 o 
  10  13   8        6.33        7.17      2.25 o 
  11  13   8        0.18       -3.00      2.00 o 
  12  13   8        9.82       11.53      2.41 o 
  13  13   8        8.54        4.40      2.47 o 
  14  13   8        0.90        4.28      2.55 o 
   0  14   8        0.17        1.49      2.69 o 
   1  14   8       37.12       39.21      2.56 o 
   2  14   8        0.21       -1.68      1.69 o 
   3  14   8       70.66       79.08      3.36 o 
   4  14   8       83.35       88.77      2.84 o 
   5  14   8       33.20       32.75      2.07 o 
   6  14   8        0.01       -1.64      1.69 o 
   7  14   8        0.32       -0.30      1.98 o 
   8  14   8        0.04        2.85      2.06 o 
   9  14   8        0.14       -0.42      2.16 o 
  10  14   8        1.40       -0.47      2.22 o 
  11  14   8        8.15        8.29      2.44 o 
  12  14   8        8.25        8.92      2.71 o 
  13  14   8        1.40       -1.51      2.31 o 
   0  15   8       17.91       25.28      3.29 o 
   1  15   8        2.01        1.45      1.94 o 
   2  15   8       17.53       21.04      2.18 o 
   3  15   8       30.18       31.02      2.37 o 
   4  15   8       74.70       84.53      3.38 o 
   5  15   8       21.74       22.28      1.97 o 
   6  15   8       11.86       11.94      2.10 o 
   7  15   8        0.01       -0.49      2.03 o 
   8  15   8        0.38       -0.35      2.07 o 
   9  15   8        9.16        7.84      3.02 o 
  10  15   8        0.34       -4.01      2.67 o 
  11  15   8        0.03       -2.24      2.41 o 
  12  15   8        4.01        2.16      2.56 o 
   0  16   8       30.00       20.78      5.25 o 
   1  16   8        1.31        0.77      2.41 o 
   2  16   8        1.66       -0.35      2.02 o 
   3  16   8       11.54       16.47      2.44 o 
   4  16   8       48.83       60.62      3.18 o 
   5  16   8        9.58        2.86      2.50 o 
   6  16   8        3.29       -1.07      2.09 o 
   7  16   8        0.00        1.80      2.23 o 
   8  16   8        0.15       -0.83      2.23 o 
   9  16   8        2.12       -1.27      2.33 o 
  10  16   8        1.65        0.96      2.41 o 
  11  16   8        2.10       -3.69      2.77 o 
   0  17   8        0.08        1.55      4.18 o 
   1  17   8        0.59       -1.50      3.33 o 
   2  17   8        8.03       13.37      3.57 o 
   3  17   8       36.01       47.58      3.69 o 
   4  17   8        0.01        1.93      2.69 o 
   5  17   8        1.02        2.04      2.63 o 
   6  17   8        0.12       -2.85      3.33 o 
   7  17   8       15.65       21.25      3.31 o 
   8  17   8        8.87        6.93      2.94 o 
   9  17   8        8.50       12.23      3.88 o 
   0  18   8        7.43       14.45      5.49 o 
   1  18   8        2.05        1.26      3.50 o 
   2  18   8        9.86        8.93      3.45 o 
   3  18   8        0.23        0.12      2.73 o 
   4  18   8        2.30        6.52      2.90 o 
   5  18   8        0.02        2.51      2.87 o 
   6  18   8       10.41        9.20      3.71 o 
   7  18   8        0.86       -2.15      5.37 o 
   0  19   8        0.23        3.46      4.90 o 
   1  19   8        9.58        5.84      5.91 o 
   2  19   8        0.57        2.36      3.63 o 
   3  19   8        8.30        5.65      3.03 o 
   4  19   8       12.42       10.81      3.19 o 
   5  19   8        0.14        2.84      3.72 o 
   1   1   9      107.51      147.22      2.94 o 
   2   1   9      535.10      568.15      6.41 o 
   3   1   9      509.18      502.02      6.92 o 
   4   1   9     1036.31     1061.60     12.30 o 
   5   1   9      148.70      128.37      3.68 o 
   6   1   9      176.73      167.27      4.00 o 
   7   1   9      364.69      360.24      5.72 o 
   8   1   9      170.94      177.43      4.03 o 
   9   1   9       81.33       78.55      2.96 o 
  10   1   9       32.63       29.26      2.17 o 
  11   1   9        2.14        2.39      1.87 o 
  12   1   9        1.70        3.47      2.03 o 
  13   1   9       50.00       53.94      3.42 o 
  14   1   9        3.46        3.89      1.90 o 
  15   1   9       20.23       12.32      1.99 o 
  16   1   9        0.03       -1.55      1.92 o 
  17   1   9        3.74        1.92      2.07 o 
  18   1   9        0.06       -3.21      2.14 o 
   1   2   9      112.24      100.21      2.51 o 
   2   2   9      900.09      940.54      9.42 o 
   3   2   9      276.07      260.54      3.92 o 
   4   2   9        7.93       11.59      1.39 o 
   5   2   9      804.75      778.22     13.57 o 
   6   2   9       83.02       72.68      7.28 o 
   7   2   9      252.21      234.91      4.10 o 
   8   2   9       34.09       42.48      2.13 o 
   9   2   9       15.38       15.83      1.49 o 
  10   2   9       12.13       10.29      1.69 o 
  11   2   9      111.16      105.61      3.11 o 
  12   2   9       40.96       39.69      2.52 o 
  13   2   9       57.73       56.47      2.65 o 
  14   2   9       16.10        9.88      2.16 o 
  15   2   9        1.04       -0.15      1.99 o 
  16   2   9       26.16       29.13      2.33 o 
  17   2   9        1.26       -1.41      2.01 o 
  18   2   9        0.05       -1.57      2.16 o 
   1   3   9      569.82      488.11      5.80 o 
   2   3   9      517.16      506.93      5.96 o 
   3   3   9      128.44      137.50      2.86 o 
   4   3   9       79.63       82.14      2.37 o 
   5   3   9       46.93       39.57      2.16 o 
   6   3   9       30.33       20.20      1.95 o 
   7   3   9      190.03      177.96      3.63 o 
   8   3   9        4.84       -0.04      1.56 o 
   9   3   9       46.63       41.15      2.25 o 
  10   3   9      147.52      134.88      2.72 o 
  11   3   9        9.21       11.37      1.60 o 
  12   3   9        0.11       -2.26      1.51 o 
  13   3   9        9.06        8.62      2.04 o 
  14   3   9        0.21        4.71      2.00 o 
  15   3   9       21.12       23.44      2.37 o 
  16   3   9       28.97       32.49      2.62 o 
  17   3   9        0.16       -2.95      1.96 o 
  18   3   9        4.66        2.99      2.22 o 
   1   4   9      121.58       99.56      2.27 o 
   2   4   9       31.62       30.49      1.60 o 
   3   4   9      112.25      102.45      3.72 o 
   4   4   9       47.06       38.56      1.73 o 
   5   4   9      119.41      112.20      5.08 o 
   6   4   9        0.66        1.76      1.51 o 
   7   4   9      588.93      578.28      6.21 o 
   8   4   9       52.00       35.37      2.09 o 
   9   4   9      300.81      267.47      4.17 o 
  10   4   9      140.05      137.78      3.45 o 
  11   4   9        9.24        8.22      1.63 o 
  12   4   9        1.96       -0.73      1.50 o 
  13   4   9        0.59        0.67      1.69 o 
  14   4   9       44.34       42.31      2.32 o 
  15   4   9        5.55        3.73      2.08 o 
  16   4   9        2.82        2.69      2.29 o 
  17   4   9        0.09        1.24      2.33 o 
  18   4   9        0.26       -1.22      2.45 o 
   1   5   9       76.03       59.46      2.49 o 
   2   5   9        5.03        2.33      1.15 o 
   3   5   9       53.69       54.99      2.13 o 
   4   5   9       61.19       47.39      2.21 o 
   5   5   9       32.07       32.49      2.00 o 
   6   5   9       19.15       23.71      1.41 o 
   7   5   9        0.01       -1.70      1.14 o 
   8   5   9        3.32        4.03      1.23 o 
   9   5   9      218.26      209.72      3.88 o 
  10   5   9       15.63       19.14      2.10 o 
  11   5   9       15.41       19.73      2.06 o 
  12   5   9        5.30        6.91      2.41 o 
  13   5   9        3.17        0.12      1.86 o 
  14   5   9        5.06        6.66      2.08 o 
  15   5   9        0.19        0.74      2.03 o 
  16   5   9        2.07        0.11      2.39 o 
  17   5   9        0.96        1.29      2.61 o 
  18   5   9        4.78        6.61      4.21 o 
   1   6   9       38.02       29.60      1.76 o 
   2   6   9        5.16        8.79      1.41 o 
   3   6   9       24.24       18.84      2.83 o 
   4   6   9        0.90        0.72      1.72 o 
   5   6   9        1.92        1.59      1.70 o 
   6   6   9       42.89       33.67      2.51 o 
   7   6   9       78.69       84.09      2.65 o 
   8   6   9       62.90       54.31      2.51 o 
   9   6   9        4.96        3.04      1.54 o 
  10   6   9       30.37       33.28      2.04 o 
  11   6   9        4.86        0.70      1.60 o 
  12   6   9        3.02       -0.97      1.64 o 
  13   6   9        6.92        5.96      1.94 o 
  14   6   9        0.37       -2.37      1.94 o 
  15   6   9        0.12        0.43      2.01 o 
  16   6   9        3.06        4.45      2.23 o 
  17   6   9        4.98        2.88      2.83 o 
   1   7   9      173.77      175.03      2.82 o 
   2   7   9      230.36      224.99      3.62 o 
   3   7   9      117.56      104.20      2.91 o 
   4   7   9       80.11       68.25      2.59 o 
   5   7   9       63.08       59.94      3.81 o 
   6   7   9       12.60       10.62      1.51 o 
   7   7   9        0.18        3.22      1.46 o 
   8   7   9        0.00       -0.88      1.41 o 
   9   7   9        2.94        2.07      1.57 o 
  10   7   9        7.93        3.53      1.74 o 
  11   7   9       30.13       37.96      2.23 o 
  12   7   9       64.12       66.54      2.83 o 
  13   7   9       25.33       32.86      2.34 o 
  14   7   9        2.75        1.20      1.98 o 
  15   7   9        0.56        3.68      2.13 o 
  16   7   9       23.89       22.16      2.47 o 
  17   7   9        3.61       -0.72      2.32 o 
   1   8   9      204.77      227.73      3.28 o 
   2   8   9       36.88       36.50      2.43 o 
   3   8   9       15.27       20.54      2.93 o 
   4   8   9       26.27       22.64      1.93 o 
   5   8   9        7.06        2.05      2.19 o 
   6   8   9        6.11        9.56      1.76 o 
   7   8   9        4.40        7.14      1.78 o 
   8   8   9       85.22      103.31      3.40 o 
   9   8   9        2.83        2.63      1.86 o 
  10   8   9        6.69        5.37      1.97 o 
  11   8   9       62.14       64.08      2.65 o 
  12   8   9       12.12       11.08      1.97 o 
  13   8   9        2.77        1.36      1.85 o 
  14   8   9        8.85       10.69      2.39 o 
  15   8   9       18.72       23.91      2.81 o 
  16   8   9        2.82        0.13      2.59 o 
  17   8   9        0.14        2.70      3.95 o 
   1   9   9      208.41      216.45      6.19 o 
   2   9   9      118.54      109.43      4.49 o 
   3   9   9        0.18       -2.02      1.38 o 
   4   9   9      187.42      154.39      3.67 o 
   5   9   9      253.27      254.84      4.76 o 
   6   9   9       44.04       36.28      2.31 o 
   7   9   9       88.44       91.62      3.22 o 
   8   9   9       35.37       39.68      4.79 o 
   9   9   9        0.23       -0.63      1.86 o 
  10   9   9       19.16       19.73      2.28 o 
  11   9   9       19.17       25.11      2.46 o 
  12   9   9        3.87        1.06      2.06 o 
  13   9   9        0.31       -0.42      2.17 o 
  14   9   9       11.76       10.09      2.34 o 
  15   9   9        0.09       -1.71      3.50 o 
  16   9   9        0.45       -4.12      2.75 o 
   1  10   9       50.71       53.49      2.21 o 
   2  10   9       12.25        9.93      1.67 o 
   3  10   9       10.07        3.56      1.52 o 
   4  10   9        9.33        5.13      1.54 o 
   5  10   9       75.08       63.23      3.55 o 
   6  10   9       97.94       88.77      3.28 o 
   7  10   9       88.70       84.56      3.31 o 
   8  10   9        0.39       -3.14      2.10 o 
   9  10   9       27.20       37.65      2.61 o 
  10  10   9        4.72        4.79      2.09 o 
  11  10   9        2.53        3.12      2.10 o 
  12  10   9        0.43       -2.76      2.06 o 
  13  10   9        4.29        4.12      2.32 o 
  14  10   9        0.22       -3.18      2.12 o 
  15  10   9        0.03        2.32      2.41 o 
   1  11   9        2.51       -0.65      1.67 o 
   2  11   9        6.07       11.49      1.68 o 
   3  11   9       99.47       91.70      2.85 o 
   4  11   9       12.92       22.09      1.74 o 
   5  11   9        6.33        3.04      1.64 o 
   6  11   9       30.78       34.71      2.52 o 
   7  11   9        3.38        2.20      2.08 o 
   8  11   9        9.89        5.28      2.06 o 
   9  11   9       17.46       14.52      2.33 o 
  10  11   9        0.91        2.44      2.12 o 
  11  11   9       18.38       22.54      3.24 o 
  12  11   9        8.30        5.40      2.48 o 
  13  11   9        0.00        2.74      2.28 o 
  14  11   9        1.54       -3.46      2.31 o 
  15  11   9        2.75       -2.20      2.74 o 
   1  12   9        3.63        0.67      1.78 o 
   2  12   9        3.42        3.82      3.00 o 
   3  12   9      121.22      134.70      3.43 o 
   4  12   9       15.93       16.02      1.76 o 
   5  12   9       14.69       18.72      1.97 o 
   6  12   9       23.91       30.51      2.46 o 
   7  12   9        3.79        3.27      2.01 o 
   8  12   9        9.24        8.68      2.19 o 
   9  12   9        2.57        4.04      2.10 o 
  10  12   9        5.81        7.67      2.29 o 
  11  12   9        0.05       -3.25      2.19 o 
  12  12   9        1.04        2.44      3.14 o 
  13  12   9        1.67        0.90      2.36 o 
  14  12   9       16.89       15.73      2.69 o 
   1  13   9        0.04        0.17      1.85 o 
   2  13   9      108.15      100.11      3.58 o 
   3  13   9       67.98       66.92      3.80 o 
   4  13   9       50.17       57.18      2.32 o 
   5  13   9        3.80        2.24      1.80 o 
   6  13   9        9.15       10.44      2.19 o 
   7  13   9        0.11        0.39      2.05 o 
   8  13   9        0.06       -0.12      1.99 o 
   9  13   9       72.97       61.57      3.31 o 
  10  13   9        0.33        2.55      2.23 o 
  11  13   9        1.89       -1.58      2.21 o 
  12  13   9        0.02       -2.29      2.35 o 
  13  13   9        6.62        5.91      2.57 o 
   1  14   9        0.29       -0.73      1.91 o 
   2  14   9       55.10       56.82      2.90 o 
   3  14   9        5.06        5.06      2.10 o 
   4  14   9       21.33       23.35      2.22 o 
   5  14   9        4.15        1.84      1.94 o 
   6  14   9       28.53       30.75      2.35 o 
   7  14   9        1.40        0.08      2.13 o 
   8  14   9       25.14       31.07      2.72 o 
   9  14   9        0.01       -1.06      2.18 o 
  10  14   9        4.27        5.04      2.32 o 
  11  14   9       11.87       11.40      2.59 o 
  12  14   9        0.19       -1.85      2.34 o 
   1  15   9       43.83       56.17      3.06 o 
   2  15   9        0.39        1.75      2.10 o 
   3  15   9       59.76       57.88      3.62 o 
   4  15   9        4.95        3.71      1.98 o 
   5  15   9       13.13       10.24      2.36 o 
   6  15   9        2.98        2.99      1.98 o 
   7  15   9       28.05       33.65      2.49 o 
   8  15   9        2.54        3.30      2.40 o 
   9  15   9        6.75        7.11      2.42 o 
  10  15   9        4.75        4.31      2.36 o 
  11  15   9        2.02        4.04      2.38 o 
   1  16   9        1.03        1.75      2.18 o 
   2  16   9       12.15       15.39      2.40 o 
   3  16   9        1.70        1.33      2.14 o 
   4  16   9        9.61       12.82      2.46 o 
   5  16   9        0.01        0.00      2.62 o 
   6  16   9        2.65        2.15      2.73 o 
   7  16   9        8.48        5.97      2.47 o 
   8  16   9        4.71        3.01      2.38 o 
   9  16   9        3.75       -0.31      2.45 o 
  10  16   9        0.01       -0.40      5.82 o 
   1  17   9        3.62        7.50      5.67 o 
   2  17   9        1.22       -6.54      4.36 o 
   3  17   9        1.86       -0.95      3.33 o 
   4  17   9        0.38        1.06      2.56 o 
   5  17   9        2.95        3.81      2.83 o 
   6  17   9        1.85        4.06      3.69 o 
   7  17   9        0.14        2.19      2.92 o 
   8  17   9        2.97        2.25      2.94 o 
   1  18   9        1.20       -2.49      4.66 o 
   2  18   9        5.84        4.55      3.79 o 
   3  18   9        0.00        0.54      6.69 o 
   4  18   9        0.36       -2.47      2.89 o 
   5  18   9        0.92       -0.84      3.70 o 
   6  18   9        4.56        5.49      5.85 o 
   1  19   9        2.46        2.28      5.13 o 
   2  19   9       10.51       12.51      4.30 o 
   0   0  10     5588.86     5838.81     97.80 o 
   1   0  10     1253.08     1270.34     17.67 o 
   2   0  10     1270.99     1167.55     23.32 o 
   3   0  10       67.99       66.88      4.78 o 
   4   0  10      601.14      547.49     13.02 o 
   5   0  10      570.39      566.94     13.74 o 
   6   0  10      721.32      650.06     15.30 o 
   7   0  10        6.50        8.60      3.46 o 
   8   0  10      162.09      121.34      6.69 o 
   9   0  10        1.05       -0.99      2.43 o 
  10   0  10       51.69       44.95      5.55 o 
  11   0  10      334.57      312.51      7.64 o 
  12   0  10       32.50       25.90      6.39 o 
  13   0  10       12.43       18.14      5.08 o 
  14   0  10        0.03       -0.52      3.12 o 
  15   0  10        2.42        7.41      2.73 o 
  16   0  10        2.51        5.00      2.76 o 
  17   0  10        1.14       -0.60      3.00 o 
  18   0  10        2.47       -3.11      3.21 o 
   0   1  10      214.71      207.04      4.34 o 
   1   1  10      326.90      357.51      5.79 o 
   2   1  10      268.57      265.13      4.78 o 
   3   1  10       94.22      100.71      3.12 o 
   4   1  10        0.24        1.64      1.65 o 
   5   1  10      350.77      325.16      5.89 o 
   6   1  10        9.03        9.81      2.41 o 
   7   1  10      132.69      106.17      6.09 o 
   8   1  10        2.05       -1.19      3.05 o 
   9   1  10        0.60       -1.19      1.82 o 
  10   1  10       12.42       10.72      1.85 o 
  11   1  10        0.01       -2.64      1.88 o 
  12   1  10      131.28      150.47      4.15 o 
  13   1  10       72.84       63.39      2.99 o 
  14   1  10        0.15       -1.62      1.89 o 
  15   1  10       13.59       11.84      2.23 o 
  16   1  10        1.23       -0.64      1.94 o 
  17   1  10        1.35        2.65      2.11 o 
  18   1  10        0.01        0.36      2.27 o 
   0   2  10      452.70      412.85      6.25 o 
   1   2  10        8.06       11.87      1.24 o 
   2   2  10        6.81        6.62      1.29 o 
   3   2  10        7.95        9.60      1.42 o 
   4   2  10        4.10        3.85      1.63 o 
   5   2  10      369.39      375.16      6.43 o 
   6   2  10      309.51      326.03      5.96 o 
   7   2  10       99.06       93.32      5.42 o 
   8   2  10      176.80      165.71      5.26 o 
   9   2  10      207.42      213.34      5.16 o 
  10   2  10       18.98       16.91      2.01 o 
  11   2  10        0.21        0.03      1.89 o 
  12   2  10        4.71        1.44      1.77 o 
  13   2  10        5.50        5.42      1.93 o 
  14   2  10        2.74       -0.58      1.98 o 
  15   2  10        1.76        4.12      2.05 o 
  16   2  10        6.83        3.73      2.23 o 
  17   2  10        4.43       -0.79      2.16 o 
   0   3  10      112.69      155.78      3.70 o 
   1   3  10        0.00        0.11      1.05 o 
   2   3  10        1.85        4.87      1.28 o 
   3   3  10       93.34       89.28      2.49 o 
   4   3  10       11.03       13.46      2.36 o 
   5   3  10       49.50       49.33      2.53 o 
   6   3  10      486.54      466.10     10.68 o 
   7   3  10        0.85        1.79      2.08 o 
   8   3  10       45.30       33.70      2.21 o 
   9   3  10        0.10       -2.04      1.61 o 
  10   3  10        4.23        2.19      1.78 o 
  11   3  10        0.11       -0.05      1.51 o 
  12   3  10        4.27        0.55      1.61 o 
  13   3  10        1.92        1.69      1.90 o 
  14   3  10        6.69        7.01      2.06 o 
  15   3  10        2.84        2.69      3.03 o 
  16   3  10        5.93        4.11      2.27 o 
  17   3  10        7.47        3.60      2.20 o 
   0   4  10        6.68        7.63      1.52 o 
   1   4  10      133.40      123.36      2.39 o 
   2   4  10       44.30       41.97      1.92 o 
   3   4  10       38.87       40.67      1.96 o 
   4   4  10        1.78        0.07      2.07 o 
   5   4  10       15.32       18.96      2.05 o 
   6   4  10      266.08      261.17      5.22 o 
   7   4  10       75.34       72.05      3.33 o 
   8   4  10        6.42        6.56      1.72 o 
   9   4  10       22.46       23.72      2.46 o 
  10   4  10       61.95       84.39      3.01 o 
  11   4  10       18.44       12.17      1.84 o 
  12   4  10        0.69       -1.80      1.65 o 
  13   4  10       29.38       33.69      2.20 o 
  14   4  10       17.44       19.44      2.57 o 
  15   4  10       22.66       27.16      2.92 o 
  16   4  10        0.02        0.88      2.51 o 
  17   4  10        0.56        2.24      2.60 o 
   0   5  10       45.03       54.12      2.50 o 
   1   5  10       19.08       19.57      1.29 o 
   2   5  10      291.62      300.11      4.45 o 
   3   5  10       58.56       49.53      2.19 o 
   4   5  10        3.71        0.03      1.61 o 
   5   5  10       18.14       14.42      2.57 o 
   6   5  10        6.99        7.41      2.48 o 
   7   5  10        4.01        5.13      2.00 o 
   8   5  10       88.63       77.48      2.70 o 
   9   5  10        1.63        3.56      1.52 o 
  10   5  10        3.66       -0.66      1.80 o 
  11   5  10       13.24       12.00      2.10 o 
  12   5  10        0.40       -1.16      1.94 o 
  13   5  10        0.14       -1.00      2.12 o 
  14   5  10       28.19       26.21      2.72 o 
  15   5  10       26.33       31.53      2.60 o 
  16   5  10       14.85       20.26      2.80 o 
  17   5  10       18.51       28.15      3.24 o 
   0   6  10       98.60      114.39      4.39 o 
   1   6  10       10.97        9.08      1.54 o 
   2   6  10        2.95        4.28      1.76 o 
   3   6  10      467.60      452.87      6.90 o 
   4   6  10       31.55       34.12      1.95 o 
   5   6  10       32.41       32.92      2.43 o 
   6   6  10       58.91       74.99      3.38 o 
   7   6  10       30.62       30.43      2.53 o 
   8   6  10       41.18       44.48      2.36 o 
   9   6  10        4.45        4.99      1.60 o 
  10   6  10       56.64       68.28      2.64 o 
  11   6  10        5.33        5.63      1.78 o 
  12   6  10        2.22        4.09      2.07 o 
  13   6  10       44.97       45.67      2.92 o 
  14   6  10       47.27       46.94      4.55 o 
  15   6  10        6.79       11.16      2.32 o 
  16   6  10        9.88       12.90      2.45 o 
  17   6  10        7.44        9.02      5.56 o 
   0   7  10      254.03      197.81      4.40 o 
   1   7  10       76.29       74.62      2.19 o 
   2   7  10        4.07        3.59      1.39 o 
   3   7  10       40.95       42.23      2.42 o 
   4   7  10       22.74       16.39      1.80 o 
   5   7  10        0.27       -2.71      1.84 o 
   6   7  10        4.00        0.55      1.99 o 
   7   7  10       30.82       28.02      2.26 o 
   8   7  10      182.78      170.06      3.57 o 
   9   7  10       95.36       88.66      3.04 o 
  10   7  10        7.26        8.51      1.80 o 
  11   7  10        2.57        1.49      1.73 o 
  12   7  10       17.00       18.84      2.05 o 
  13   7  10        5.62        0.36      2.23 o 
  14   7  10        0.14       -0.90      2.20 o 
  15   7  10        0.07        2.62      3.50 o 
  16   7  10        3.43        3.68      2.53 o 
   0   8  10        0.40        2.77      1.78 o 
   1   8  10      118.94      118.25      3.67 o 
   2   8  10       15.46        8.95      1.89 o 
   3   8  10       68.99       71.56      3.08 o 
   4   8  10       10.85        6.59      1.74 o 
   5   8  10       14.24        8.86      2.17 o 
   6   8  10      125.78      106.00      4.00 o 
   7   8  10       33.76       29.80      2.30 o 
   8   8  10       94.16       79.69      3.45 o 
   9   8  10      118.19      124.95      5.43 o 
  10   8  10        0.03       -1.95      1.89 o 
  11   8  10        2.98        3.55      2.17 o 
  12   8  10        2.15        1.38      2.03 o 
  13   8  10        0.53       -2.44      2.01 o 
  14   8  10        0.08       -0.24      2.59 o 
  15   8  10        2.47        3.06      2.92 o 
  16   8  10        0.86        6.40      3.79 o 
   0   9  10       46.18       33.67      3.07 o 
   1   9  10        7.94        8.05      1.54 o 
   2   9  10       31.39       40.48      2.16 o 
   3   9  10       13.67       10.16      1.60 o 
   4   9  10       13.22       13.12      3.01 o 
   5   9  10      120.44      120.92      4.24 o 
   6   9  10        4.30        2.79      1.81 o 
   7   9  10        3.27        2.79      1.83 o 
   8   9  10       10.10        3.58      2.03 o 
   9   9  10        0.02       -1.11      1.88 o 
  10   9  10        0.00       -2.07      1.93 o 
  11   9  10       25.85       30.61      2.60 o 
  12   9  10       45.43       51.20      3.01 o 
  13   9  10        1.19        2.57      2.81 o 
  14   9  10        0.17       -3.88      2.59 o 
  15   9  10        0.13       -2.43      3.54 o 
   0  10  10      152.14      133.93      5.14 o 
   1  10  10       83.76       79.83      3.09 o 
   2  10  10        0.43       -2.08      1.46 o 
   3  10  10       14.26       20.59      1.90 o 
   4  10  10       35.18       38.46      2.11 o 
   5  10  10        0.36       -3.05      2.03 o 
   6  10  10        1.74       -1.80      1.86 o 
   7  10  10       24.94       25.88      2.29 o 
   8  10  10       24.60       30.37      2.46 o 
   9  10  10       15.37       21.50      2.35 o 
  10  10  10       58.15       70.39      3.52 o 
  11  10  10       39.46       38.65      2.75 o 
  12  10  10        0.40       -1.52      2.12 o 
  13  10  10        0.26       -0.23      2.28 o 
  14  10  10        0.11       -3.49      2.33 o 
  15  10  10        0.02        1.02      3.53 o 
   0  11  10      130.24      105.49      4.93 o 
   1  11  10       65.59       67.20      2.92 o 
   2  11  10       35.18       37.34      2.47 o 
   3  11  10       15.36       12.39      2.09 o 
   4  11  10      117.25      123.49      3.37 o 
   5  11  10        0.87       -1.25      1.84 o 
   6  11  10       16.23       19.09      2.29 o 
   7  11  10        5.66        6.28      2.36 o 
   8  11  10       21.25       21.63      2.41 o 
   9  11  10        1.39        1.79      2.93 o 
  10  11  10        4.75        6.73      2.23 o 
  11  11  10        0.46       -1.40      2.12 o 
  12  11  10        5.89        2.37      2.43 o 
  13  11  10        1.79        1.41      2.29 o 
  14  11  10        2.12        3.05      2.63 o 
   0  12  10        0.45       -1.25      2.57 o 
   1  12  10      105.60      117.44      3.69 o 
   2  12  10       34.88       48.05      2.69 o 
   3  12  10      122.17      129.61      4.63 o 
   4  12  10       80.17       94.36      3.12 o 
   5  12  10       46.55       52.56      2.56 o 
   6  12  10        0.11       -0.05      2.06 o 
   7  12  10        0.67        2.60      2.04 o 
   8  12  10        5.38        5.88      2.21 o 
   9  12  10        2.66        4.40      2.27 o 
  10  12  10        0.41        0.32      2.27 o 
  11  12  10        0.37        0.32      2.25 o 
  12  12  10        0.32       -0.82      2.21 o 
  13  12  10        2.95        1.00      3.33 o 
   0  13  10       12.13       13.85      4.24 o 
   1  13  10        2.17        3.04      2.03 o 
   2  13  10       16.87       22.55      2.44 o 
   3  13  10       32.33       42.34      2.78 o 
   4  13  10       46.48       52.30      3.53 o 
   5  13  10        6.39       10.39      1.99 o 
   6  13  10       18.24       19.44      2.36 o 
   7  13  10        3.80        1.96      2.07 o 
   8  13  10        0.27        2.11      2.15 o 
   9  13  10        0.69        2.06      2.19 o 
  10  13  10       13.36       13.85      2.53 o 
  11  13  10        1.77       -1.00      2.36 o 
  12  13  10        0.49        2.28      2.45 o 
   0  14  10        0.00       -0.57      2.77 o 
   1  14  10        0.67       -0.94      2.04 o 
   2  14  10        0.07        0.88      2.10 o 
   3  14  10       22.64       25.74      3.98 o 
   4  14  10        2.16        4.35      2.18 o 
   5  14  10       15.08       19.32      2.49 o 
   6  14  10        6.27        5.76      2.13 o 
   7  14  10        0.88       -2.58      2.18 o 
   8  14  10        7.98        3.55      2.37 o 
   9  14  10        3.91        5.11      2.44 o 
  10  14  10        1.00        2.75      2.42 o 
  11  14  10        1.67       -2.64      2.37 o 
   0  15  10       11.94       25.27      5.02 o 
   1  15  10        0.06        1.02      2.15 o 
   2  15  10        4.20        5.12      2.32 o 
   3  15  10       14.82       18.82      2.79 o 
   4  15  10        5.19        3.46      2.60 o 
   5  15  10        0.19        0.91      2.22 o 
   6  15  10        1.02       -0.62      2.26 o 
   7  15  10        0.47       -0.44      2.09 o 
   8  15  10        5.72        5.43      2.57 o 
   9  15  10        3.60       -0.20      2.79 o 
  10  15  10        0.20       -1.74      2.40 o 
   0  16  10       38.14       29.81      5.37 o 
   1  16  10        2.59        4.22      2.24 o 
   2  16  10       35.04       42.54      2.99 o 
   3  16  10        0.04       -1.71      2.21 o 
   4  16  10        0.03        2.19      2.73 o 
   5  16  10        0.46       -1.07      2.55 o 
   6  16  10        0.48       -2.00      2.31 o 
   7  16  10       14.23       17.71      5.81 o 
   8  16  10        2.41        4.00      2.56 o 
   9  16  10        2.38        4.40      2.95 o 
   0  17  10        0.22        0.72      5.13 o 
   1  17  10        2.97       -2.13      2.74 o 
   2  17  10        0.17       -3.11      2.61 o 
   3  17  10        1.33        2.31      2.83 o 
   4  17  10        5.83        5.67      4.00 o 
   5  17  10       12.41       11.70      3.96 o 
   6  17  10       11.06        6.47      3.86 o 
   7  17  10       17.57       17.54      4.66 o 
   0  18  10       11.60        8.12      5.61 o 
   1  18  10        2.25        0.39      3.59 o 
   2  18  10        3.78       10.82      4.00 o 
   3  18  10        9.60        7.56      3.88 o 
   1   1  11       23.58       25.39      2.76 o 
   2   1  11      168.53      168.43      4.98 o 
   3   1  11       22.47       23.18      4.06 o 
   4   1  11      408.62      367.92      9.62 o 
   5   1  11      274.77      295.19      9.97 o 
   6   1  11       10.05       10.70      2.53 o 
   7   1  11      246.67      238.90      6.27 o 
   8   1  11        3.72        1.40      2.48 o 
   9   1  11       92.03       89.03      4.64 o 
  10   1  11        2.13        0.75      2.57 o 
  11   1  11       16.32       20.12      3.17 o 
  12   1  11        3.90        5.17      2.17 o 
  13   1  11        0.98       -0.61      2.05 o 
  14   1  11        1.30        1.28      2.59 o 
  15   1  11        1.75        1.21      2.05 o 
  16   1  11        4.81        8.33      2.14 o 
  17   1  11        1.18        2.62      2.18 o 
   1   2  11        0.00       -0.64      1.13 o 
   2   2  11       34.38       41.16      1.96 o 
   3   2  11       60.22       61.94      3.17 o 
   4   2  11       45.97       42.93      2.50 o 
   5   2  11      200.98      171.11      4.51 o 
   6   2  11       13.14       14.07      2.16 o 
   7   2  11       98.69       95.05      3.75 o 
   8   2  11       17.14       14.73      2.20 o 
   9   2  11       15.81       20.05      6.81 o 
  10   2  11        9.59        2.37      2.13 o 
  11   2  11        7.18        6.36      2.41 o 
  12   2  11        0.95        0.06      2.34 o 
  13   2  11        0.00       -0.41      1.89 o 
  14   2  11        3.69        7.22      2.26 o 
  15   2  11       10.93        5.71      2.26 o 
  16   2  11       10.05       10.45      2.41 o 
  17   2  11        1.87       -3.15      2.13 o 
   1   3  11      156.21      135.29      2.58 o 
   2   3  11      152.19      153.37      3.88 o 
   3   3  11        0.59        1.46      1.46 o 
   4   3  11        5.37        8.19      1.84 o 
   5   3  11        8.53        5.04      1.86 o 
   6   3  11       11.56       13.48      2.16 o 
   7   3  11        0.00        2.16      1.94 o 
   8   3  11      152.68      165.92      4.52 o 
   9   3  11       11.77       10.77      2.28 o 
  10   3  11        7.75        7.49      1.98 o 
  11   3  11       40.71       40.70      2.39 o 
  12   3  11       22.51       20.97      2.40 o 
  13   3  11       26.84       28.31      2.59 o 
  14   3  11        0.90        1.88      2.13 o 
  15   3  11        0.07       -0.52      2.14 o 
  16   3  11        0.05       -1.35      2.27 o 
  17   3  11        0.18       -2.85      3.09 o 
   1   4  11       90.32      102.28      2.35 o 
   2   4  11       31.89       32.73      1.74 o 
   3   4  11      127.16      143.67      3.20 o 
   4   4  11      203.46      205.64      4.51 o 
   5   4  11        1.27        3.53      1.88 o 
   6   4  11      223.92      215.83      4.92 o 
   7   4  11        3.39       -0.30      3.42 o 
   8   4  11       13.49       12.19      2.29 o 
   9   4  11      182.97      180.99      4.72 o 
  10   4  11       58.54       53.57      2.49 o 
  11   4  11        9.66        4.14      1.82 o 
  12   4  11       16.17       15.13      2.28 o 
  13   4  11       24.75       28.82      2.70 o 
  14   4  11        4.56       12.81      3.01 o 
  15   4  11       11.84       12.63      2.68 o 
  16   4  11        3.05        3.77      2.63 o 
   1   5  11        2.79        5.32      1.42 o 
   2   5  11       55.85       60.56      2.56 o 
   3   5  11        0.49        4.00      1.80 o 
   4   5  11       81.92       89.39      5.49 o 
   5   5  11        2.08        2.87      3.34 o 
   6   5  11       92.75       98.97      4.80 o 
   7   5  11       17.54       19.17      2.96 o 
   8   5  11      144.40      133.31      5.66 o 
   9   5  11        1.10        0.79      2.11 o 
  10   5  11        7.01       14.03      2.22 o 
  11   5  11        0.68        0.60      2.04 o 
  12   5  11       17.97       21.58      2.43 o 
  13   5  11        9.48       15.62      2.47 o 
  14   5  11        1.38        2.19      2.34 o 
  15   5  11        3.82        3.93      2.83 o 
  16   5  11        3.60        1.43      3.03 o 
   1   6  11       11.66       14.02      1.75 o 
   2   6  11       37.67       32.32      2.08 o 
   3   6  11       23.71       24.78      2.26 o 
   4   6  11       51.47       46.04      3.38 o 
   5   6  11       90.64       79.41      3.58 o 
   6   6  11        2.99        0.28      2.02 o 
   7   6  11        0.72        2.91      2.16 o 
   8   6  11       12.76       10.02      2.42 o 
   9   6  11       22.59       14.54      2.19 o 
  10   6  11        4.81        3.74      1.74 o 
  11   6  11       30.30       32.25      2.65 o 
  12   6  11        1.53        1.29      2.11 o 
  13   6  11        0.05        3.96      2.25 o 
  14   6  11       11.43       10.56      2.86 o 
  15   6  11        0.07       -0.68      2.46 o 
  16   6  11        1.60        2.10      3.00 o 
   1   7  11       15.08        6.81      1.50 o 
   2   7  11       55.38       50.40      2.16 o 
   3   7  11       86.60       94.43      3.14 o 
   4   7  11       85.47       76.92      4.17 o 
   5   7  11      108.74      104.31      4.13 o 
   6   7  11      127.16      133.36      7.51 o 
   7   7  11       88.43       88.84      3.96 o 
   8   7  11        0.94        1.33      2.20 o 
   9   7  11       23.93       21.07      2.28 o 
  10   7  11       19.13       19.79      2.28 o 
  11   7  11       15.63       17.67      2.86 o 
  12   7  11        0.49       -0.81      2.52 o 
  13   7  11        1.78       -0.92      2.21 o 
  14   7  11        0.05       -1.31      2.27 o 
  15   7  11        0.93        1.52      2.37 o 
   1   8  11       57.80       56.76      3.02 o 
   2   8  11       40.36       50.04      2.17 o 
   3   8  11       28.32       27.79      1.92 o 
   4   8  11        9.83        9.72      2.71 o 
   5   8  11      191.34      206.46      5.26 o 
   6   8  11        6.02        7.92      2.34 o 
   7   8  11       13.35       17.06      2.67 o 
   8   8  11        8.85       11.96      3.20 o 
   9   8  11        6.87        8.69      2.13 o 
  10   8  11       13.47        9.03      2.29 o 
  11   8  11        6.42        5.69      2.17 o 
  12   8  11        0.21        0.67      2.11 o 
  13   8  11        3.49        5.08      2.80 o 
  14   8  11        0.01       -0.32      2.89 o 
  15   8  11        0.01        0.56      3.47 o 
   1   9  11        0.50       -2.43      1.68 o 
   2   9  11      118.14      106.75      3.62 o 
   3   9  11        0.03        0.03      1.58 o 
   4   9  11      129.83      121.86      4.43 o 
   5   9  11        7.04        5.43      2.23 o 
   6   9  11        3.28        1.80      2.20 o 
   7   9  11        4.59        1.34      2.40 o 
   8   9  11       25.99       31.07      3.42 o 
   9   9  11        2.78        1.69      2.19 o 
  10   9  11        0.61        2.35      2.01 o 
  11   9  11        3.69        5.43      2.25 o 
  12   9  11        0.16        0.97      2.11 o 
  13   9  11        2.04       -1.27      2.76 o 
  14   9  11        0.30       -2.76      2.77 o 
   1  10  11        8.04        6.21      1.91 o 
   2  10  11       74.31       63.19      2.87 o 
   3  10  11       17.03       13.01      1.89 o 
   4  10  11       49.94       54.53      2.81 o 
   5  10  11        0.09       -2.28      2.39 o 
   6  10  11        1.52        1.08      2.43 o 
   7  10  11       24.17       23.65      2.96 o 
   8  10  11        5.45        4.22      2.16 o 
   9  10  11        5.03        7.64      2.19 o 
  10  10  11        0.01        0.32      2.31 o 
  11  10  11       16.71       19.75      2.53 o 
  12  10  11        2.15       -1.39      2.12 o 
  13  10  11        0.08       -1.46      2.23 o 
  14  10  11        0.21        1.27      6.63 o 
   1  11  11        0.01       -0.60      1.80 o 
   2  11  11        9.85       13.24      2.16 o 
   3  11  11        3.99        4.10      1.97 o 
   4  11  11       43.16       38.32      2.61 o 
   5  11  11        0.46       -1.18      1.95 o 
   6  11  11        2.35        2.60      2.31 o 
   7  11  11        0.22       -1.52      1.95 o 
   8  11  11       11.43        9.29      2.27 o 
   9  11  11        9.71       11.13      2.38 o 
  10  11  11        0.00        1.03      2.27 o 
  11  11  11        0.58       -2.69      2.25 o 
  12  11  11        1.75       -0.35      2.33 o 
  13  11  11        0.49       -1.34      2.49 o 
   1  12  11        0.52        1.04      1.96 o 
   2  12  11        0.27        0.75      1.99 o 
   3  12  11       19.06       19.57      2.42 o 
   4  12  11        0.36       -1.37      2.60 o 
   5  12  11        3.32       -0.49      2.05 o 
   6  12  11       12.71       13.53      2.68 o 
   7  12  11       26.61       35.70      2.80 o 
   8  12  11        5.26        3.51      2.19 o 
   9  12  11       31.44       33.55      2.85 o 
  10  12  11        0.33       -1.23      2.29 o 
  11  12  11        3.87        1.93      2.37 o 
  12  12  11        0.58       -0.63      2.49 o 
   1  13  11       14.75       16.03      2.39 o 
   2  13  11       11.36        6.58      2.21 o 
   3  13  11        0.05        3.79      2.13 o 
   4  13  11       30.52       27.20      3.03 o 
   5  13  11       11.51        6.13      2.73 o 
   6  13  11        2.98        1.64      2.55 o 
   7  13  11       16.92       20.34      2.61 o 
   8  13  11       55.44       64.83      3.34 o 
   9  13  11        2.91        4.33      2.49 o 
  10  13  11        0.88       -3.30      2.20 o 
  11  13  11        5.35        5.69      2.59 o 
   1  14  11        0.03        0.33      2.14 o 
   2  14  11        3.91        5.23      2.23 o 
   3  14  11       54.29       59.01      3.15 o 
   4  14  11        0.41       -0.52      2.52 o 
   5  14  11        1.34        1.17      3.72 o 
   6  14  11        0.42       -0.99      2.65 o 
   7  14  11        3.86        1.55      2.14 o 
   8  14  11        8.12        4.43      2.56 o 
   9  14  11        9.31        6.83      2.79 o 
  10  14  11        0.06       -2.60      2.44 o 
   1  15  11        0.35       -2.83      2.16 o 
   2  15  11        8.67       10.88      2.53 o 
   3  15  11       20.64       21.79      3.38 o 
   4  15  11        5.28        4.17      4.73 o 
   5  15  11        2.76        4.03      2.90 o 
   6  15  11        0.77       -3.24      2.81 o 
   7  15  11        1.63        0.46      2.58 o 
   8  15  11        6.15        1.89      2.30 o 
   9  15  11        0.17       -3.35      3.38 o 
   1  16  11        0.76        4.26      2.47 o 
   2  16  11        5.05        2.78      2.40 o 
   3  16  11       16.49       15.86      3.16 o 
   4  16  11        2.03       -4.44      3.51 o 
   5  16  11        2.44        1.28      3.76 o 
   6  16  11        1.19        0.92      2.87 o 
   7  16  11        6.82        9.48      3.27 o 
   1  17  11        0.08        1.26      2.48 o 
   2  17  11       14.96       15.97      2.71 o 
   3  17  11        0.01       -2.04      3.52 o 
   4  17  11        0.66        4.43      3.46 o 
   0   0  12     1375.94     1232.95     25.23 o 
   1   0  12       43.18       46.31      3.40 o 
   2   0  12        1.34       -4.84      3.22 o 
   3   0  12      269.02      223.71      8.36 o 
   4   0  12      618.12      625.83     15.41 o 
   5   0  12      124.10      115.13      7.17 o 
   6   0  12       61.94       87.77      6.69 o 
   7   0  12       11.56       21.14      4.42 o 
   8   0  12       37.53       34.99      4.90 o 
   9   0  12       55.95       58.75      5.49 o 
  10   0  12        0.26        3.10      3.82 o 
  11   0  12        4.00        0.48      3.94 o 
  12   0  12       50.98       56.72      5.97 o 
  13   0  12        3.75        2.39      4.06 o 
  14   0  12        0.79        1.30      3.46 o 
  15   0  12        0.89       -4.06      2.71 o 
  16   0  12        0.92       -0.10      3.00 o 
   0   1  12       76.74       53.66      3.50 o 
   1   1  12      455.80      457.08      6.25 o 
   2   1  12       16.60       13.52      2.23 o 
   3   1  12      112.24      123.66      4.60 o 
   4   1  12       24.85       21.85      4.72 o 
   5   1  12       14.01       14.44      2.78 o 
   6   1  12      352.89      352.03     13.56 o 
   7   1  12        1.92        0.20      2.43 o 
   8   1  12       28.44       30.79      3.33 o 
   9   1  12       39.11       45.38      5.25 o 
  10   1  12       41.60       32.80      3.33 o 
  11   1  12       11.61       13.61      3.04 o 
  12   1  12        1.64        0.00      2.81 o 
  13   1  12        2.41       -0.42      2.40 o 
  14   1  12        2.74        2.28      3.09 o 
  15   1  12        1.81        2.15      2.16 o 
  16   1  12        0.06        2.36      2.13 o 
   0   2  12        6.22        9.21      1.87 o 
   1   2  12        0.84       -0.24      1.40 o 
   2   2  12      244.08      232.55      4.33 o 
   3   2  12        6.32        8.33      2.00 o 
   4   2  12        0.26       -2.78      1.85 o 
   5   2  12       60.69       56.75      2.92 o 
   6   2  12       49.77       39.34      3.54 o 
   7   2  12       25.96       26.52      3.07 o 
   8   2  12       40.43       37.67      3.70 o 
   9   2  12        1.94        1.46      2.65 o 
  10   2  12        5.00        8.24      2.79 o 
  11   2  12       44.48       50.59      5.25 o 
  12   2  12       13.91       12.54      3.17 o 
  13   2  12        0.86       -0.23      2.19 o 
  14   2  12        1.35       -3.33      2.22 o 
  15   2  12       19.26       23.98      2.90 o 
  16   2  12       16.64       18.18      3.01 o 
   0   3  12      100.29       80.77      3.21 o 
   1   3  12        0.27        0.34      1.27 o 
   2   3  12       67.43       61.01      2.31 o 
   3   3  12       14.01       21.80      2.77 o 
   4   3  12       22.57       19.13      2.24 o 
   5   3  12       11.52       12.26      2.26 o 
   6   3  12       32.78       31.65      2.55 o 
   7   3  12       16.20       11.00      2.27 o 
   8   3  12      132.63      132.64      5.42 o 
   9   3  12        0.34       -1.13      2.71 o 
  10   3  12       71.40       78.84      4.65 o 
  11   3  12        7.21        7.81      3.88 o 
  12   3  12        6.67        6.46      2.22 o 
  13   3  12       11.44       12.68      2.46 o 
  14   3  12       32.45       29.63      3.28 o 
  15   3  12        4.26        3.64      2.88 o 
  16   3  12        1.54        4.69      3.67 o 
   0   4  12        9.23        4.91      1.86 o 
   1   4  12        7.08        5.58      1.30 o 
   2   4  12       70.75       87.09      2.40 o 
   3   4  12        9.50       16.28      2.07 o 
   4   4  12       54.12       58.80      2.92 o 
   5   4  12       12.03       16.00      2.28 o 
   6   4  12       93.40       98.59      3.80 o 
   7   4  12        9.42        5.99      2.13 o 
   8   4  12        0.62        0.39      5.13 o 
   9   4  12       18.36       22.92      3.25 o 
  10   4  12        5.92        8.08      2.55 o 
  11   4  12        0.02        1.17      2.45 o 
  12   4  12       13.81       18.71      2.45 o 
  13   4  12        2.99        0.53      2.73 o 
  14   4  12        9.10        5.60      2.89 o 
  15   4  12        8.49       17.81      3.27 o 
   0   5  12       14.14       21.59      2.78 o 
   1   5  12        1.61       -0.71      1.62 o 
   2   5  12        0.01        0.71      1.39 o 
   3   5  12       65.44       67.80      4.13 o 
   4   5  12        9.01        8.46      2.83 o 
   5   5  12       28.46       38.09      5.91 o 
   6   5  12       74.52       61.15      3.97 o 
   7   5  12        2.57       -3.05      2.44 o 
   8   5  12       85.58       76.55      3.72 o 
   9   5  12        0.46       -0.78      2.32 o 
  10   5  12       11.20        8.55      2.50 o 
  11   5  12        2.87        3.47      2.57 o 
  12   5  12        3.01        7.53      2.28 o 
  13   5  12       40.65       44.73      3.03 o 
  14   5  12        2.90        0.60      2.36 o 
  15   5  12        5.74        3.19      3.07 o 
   0   6  12        1.04       -1.25      4.06 o 
   1   6  12        0.34        0.49      1.67 o 
   2   6  12        9.10        3.21      1.72 o 
   3   6  12        1.83        4.73      2.09 o 
   4   6  12       19.46       18.92      2.91 o 
   5   6  12       68.99       80.41      4.78 o 
   6   6  12        0.10        0.60      2.12 o 
   7   6  12       51.07       58.03      3.26 o 
   8   6  12        0.34        0.63      2.34 o 
   9   6  12        1.34       -1.08      2.29 o 
  10   6  12        0.56        1.04      2.41 o 
  11   6  12        8.07        5.55      3.08 o 
  12   6  12        4.57        2.51      2.20 o 
  13   6  12        0.00        0.26      2.31 o 
  14   6  12       11.54       13.83      2.70 o 
  15   6  12        1.48        1.53      2.95 o 
   0   7  12      101.94       96.80      4.60 o 
   1   7  12       21.84       13.44      1.75 o 
   2   7  12       13.68        7.20      1.63 o 
   3   7  12       62.13       62.20      2.83 o 
   4   7  12       62.07       63.85      3.31 o 
   5   7  12        0.31       -1.54      2.14 o 
   6   7  12        1.43       -3.12      2.08 o 
   7   7  12       15.86       17.17      2.55 o 
   8   7  12       22.63       21.35      2.85 o 
   9   7  12       12.72       19.49      2.73 o 
  10   7  12        0.06        0.93      2.52 o 
  11   7  12        0.38        0.03      2.62 o 
  12   7  12        1.30       -3.34      2.49 o 
  13   7  12        3.00        2.52      2.82 o 
  14   7  12        2.71       -2.48      3.05 o 
   0   8  12        4.15        3.79      2.69 o 
   1   8  12       75.75       74.35      3.03 o 
   2   8  12       16.71       16.84      1.89 o 
   3   8  12       60.16       50.14      3.88 o 
   4   8  12        1.36       -0.55      1.83 o 
   5   8  12        5.09        2.21      2.21 o 
   6   8  12        6.81        3.51      2.41 o 
   7   8  12       11.63       12.03      2.66 o 
   8   8  12       37.16       39.65      3.35 o 
   9   8  12        0.77       -1.59      4.82 o 
  10   8  12        0.02       -1.82      2.46 o 
  11   8  12        3.76        3.32      2.63 o 
  12   8  12        4.22        7.94      2.93 o 
  13   8  12        3.54        0.32      2.87 o 
  14   8  12        1.46       -1.61      3.46 o 
   0   9  12       49.69       32.16      3.28 o 
   1   9  12       92.11       96.61      3.46 o 
   2   9  12       19.94       28.14      2.45 o 
   3   9  12        8.75       13.87      2.77 o 
   4   9  12       17.47       23.98      2.90 o 
   5   9  12        0.46       -4.01      2.86 o 
   6   9  12        9.00       13.66      2.66 o 
   7   9  12        9.92        4.53      2.82 o 
   8   9  12       17.36       19.88      2.87 o 
   9   9  12        6.92        8.95      2.64 o 
  10   9  12       10.89       15.77      2.92 o 
  11   9  12       17.89       19.12      3.09 o 
  12   9  12        1.95        0.84      2.73 o 
  13   9  12        0.34       -2.64      2.87 o 
   0  10  12       70.36       75.98      6.63 o 
   1  10  12        7.18        3.33      2.57 o 
   2  10  12        7.07        9.64      2.14 o 
   3  10  12        0.34        1.58      2.32 o 
   4  10  12        0.77       -1.02      1.92 o 
   5  10  12        8.34        9.78      2.27 o 
   6  10  12        0.04       -2.83      2.16 o 
   7  10  12       33.88       43.09      3.41 o 
   8  10  12        1.32        2.98      2.45 o 
   9  10  12        6.41        6.88      2.80 o 
  10  10  12        2.00       -1.02      2.14 o 
  11  10  12        6.83        3.53      2.74 o 
  12  10  12       14.32       10.04      2.53 o 
  13  10  12        0.42       -3.02      3.24 o 
   0  11  12        0.81       -0.06      2.74 o 
   1  11  12        0.98        0.17      2.50 o 
   2  11  12        0.34        2.72      2.09 o 
   3  11  12        0.03       -0.11      4.08 o 
   4  11  12        0.01       -0.01      2.42 o 
   5  11  12        5.88        4.22      2.23 o 
   6  11  12       81.46       91.10      4.46 o 
   7  11  12       42.08       47.55      3.41 o 
   8  11  12        6.83        5.43      3.70 o 
   9  11  12        1.30        3.57      2.77 o 
  10  11  12        2.69        0.70      2.26 o 
  11  11  12        3.48        5.32      2.38 o 
  12  11  12        1.07       -3.03      2.46 o 
   0  12  12       27.87       32.72      3.67 o 
   1  12  12        1.77        4.23      2.19 o 
   2  12  12        1.65        0.24      2.09 o 
   3  12  12        0.37        2.85      2.61 o 
   4  12  12        0.13       -1.01      2.45 o 
   5  12  12       40.83       44.67      3.65 o 
   6  12  12       32.69       31.57      2.78 o 
   7  12  12        0.40       -1.57      2.71 o 
   8  12  12        1.03        0.41      2.84 o 
   9  12  12        3.05        4.16      3.10 o 
  10  12  12        3.06       -1.83      2.39 o 
  11  12  12        0.74       -3.88      3.07 o 
   0  13  12        4.43        4.93      3.17 o 
   1  13  12        0.01       -0.47      2.13 o 
   2  13  12       11.00       13.73      2.47 o 
   3  13  12        4.03        3.40      2.61 o 
   4  13  12       33.29       46.92      3.64 o 
   5  13  12       20.34       29.77      3.40 o 
   6  13  12        0.11        2.13      2.66 o 
   7  13  12        0.60       -0.92      3.02 o 
   8  13  12        0.02        2.92      2.85 o 
   9  13  12        0.07       -3.70      2.77 o 
  10  13  12        0.32        0.90      2.52 o 
   0  14  12       11.85       18.77      3.50 o 
   1  14  12        8.57       12.31      2.51 o 
   2  14  12       14.03       20.20      2.68 o 
   3  14  12       16.36       21.37      3.29 o 
   4  14  12        5.03        7.02      2.99 o 
   5  14  12        4.55        6.38      2.80 o 
   6  14  12        0.02        0.87      2.82 o 
   7  14  12        0.35       -2.66      2.86 o 
   8  14  12        0.03       -1.58      2.45 o 
   9  14  12        0.08       -0.50      4.45 o 
   0  15  12        0.39        1.67      3.46 o 
   1  15  12        5.74        7.20      2.54 o 
   2  15  12        0.59        3.21      2.40 o 
   3  15  12        1.32        7.76      2.93 o 
   4  15  12        5.98        7.42      3.05 o 
   5  15  12        0.28        0.50      2.93 o 
   6  15  12        6.91        6.85      3.19 o 
   7  15  12        0.10       -0.46      3.68 o 
   0  16  12       22.61       21.73      4.05 o 
   1  16  12        0.59        3.35      2.55 o 
   2  16  12        0.01        6.22      2.96 o 
   3  16  12        2.61        5.71      2.98 o 
   4  16  12       26.59       32.86      5.14 o 
   1   1  13       57.71       48.09      3.29 o 
   2   1  13       32.37       41.73      2.40 o 
   3   1  13      109.78      121.94      4.94 o 
   4   1  13        8.27        6.38      2.61 o 
   5   1  13      253.06      293.72      7.55 o 
   6   1  13        2.74        0.61      2.70 o 
   7   1  13       13.80       14.36      8.12 o 
   8   1  13        6.73        5.12      2.72 o 
   9   1  13        0.15       -3.65      2.43 o 
  10   1  13        0.33        5.88      2.90 o 
  11   1  13        8.27       11.53      6.81 o 
  12   1  13        1.12        0.42      3.05 o 
  13   1  13        3.56        0.47      3.25 o 
  14   1  13        2.14        1.24      2.78 o 
  15   1  13        0.04       -2.88      3.29 o 
   1   2  13       31.74       28.69      2.32 o 
   2   2  13      437.04      451.80      7.16 o 
   3   2  13        6.86       -1.12      2.44 o 
   4   2  13       61.88       78.49      5.31 o 
   5   2  13        4.35        2.91      2.67 o 
   6   2  13        1.55        2.13      2.65 o 
   7   2  13        0.92       -0.29      2.57 o 
   8   2  13        1.59        1.32      2.53 o 
   9   2  13        0.11       -0.34      2.61 o 
  10   2  13        2.27        4.11      2.90 o 
  11   2  13        1.05        4.65      2.95 o 
  12   2  13        7.65        9.21      3.21 o 
  13   2  13        0.00       -3.54      2.63 o 
  14   2  13        9.02        2.64      2.91 o 
  15   2  13        0.21       -3.81      3.54 o 
   1   3  13       51.99       41.02      1.91 o 
   2   3  13       94.60       80.31      2.69 o 
   3   3  13       40.85       40.66      2.94 o 
   4   3  13       14.26       13.48      2.29 o 
   5   3  13        0.60        1.39      2.14 o 
   6   3  13        0.70        0.06      2.72 o 
   7   3  13        1.89        2.95      2.25 o 
   8   3  13        2.09       -1.06      2.17 o 
   9   3  13        0.89        0.21      2.69 o 
  10   3  13        1.35        3.24      2.78 o 
  11   3  13       18.91       16.72      4.78 o 
  12   3  13       10.75       11.24      3.62 o 
  13   3  13        0.56       -1.54      3.24 o 
  14   3  13        2.55       -2.33      3.33 o 
  15   3  13       10.18        7.64      3.69 o 
   1   4  13       40.58       53.46      2.05 o 
   2   4  13        0.31       -0.93      1.49 o 
   3   4  13        4.16        4.86      1.81 o 
   4   4  13       93.37       78.64      4.73 o 
   5   4  13        0.05       -1.71      2.70 o 
   6   4  13        8.82       11.34      2.87 o 
   7   4  13       27.19       31.03      3.76 o 
   8   4  13        1.18        0.33      3.05 o 
   9   4  13       18.31       15.52      3.29 o 
  10   4  13        0.14       -1.93      2.32 o 
  11   4  13        1.78        1.93      3.06 o 
  12   4  13        3.36        3.34      3.29 o 
  13   4  13        4.32        8.66      3.71 o 
  14   4  13        2.74       -3.66      3.50 o 
   1   5  13        2.43        2.69      1.72 o 
   2   5  13        0.01        0.34      3.09 o 
   3   5  13       23.60       18.16      2.53 o 
   4   5  13        1.64        4.25      2.66 o 
   5   5  13        0.01        1.89      4.42 o 
   6   5  13        1.29        1.91      2.74 o 
   7   5  13       47.88       51.59      4.18 o 
   8   5  13        2.48       -0.18      2.83 o 
   9   5  13        1.15       -0.11      2.50 o 
  10   5  13        1.12        3.03      2.77 o 
  11   5  13        1.12        1.82      2.48 o 
  12   5  13        0.00       -3.21      2.59 o 
  13   5  13        0.00        2.68      3.58 o 
  14   5  13        5.35        7.68      2.93 o 
   1   6  13        2.13       -0.17      1.79 o 
   2   6  13       41.15       29.71      2.82 o 
   3   6  13        0.86       -0.97      2.11 o 
   4   6  13       49.17       43.87      3.82 o 
   5   6  13        0.66       -1.06      2.70 o 
   6   6  13       10.50        9.48      2.39 o 
   7   6  13       17.46       21.12      2.69 o 
   8   6  13        0.03       -2.97      2.95 o 
   9   6  13        7.09        8.79      2.68 o 
  10   6  13        1.67        1.16      2.52 o 
  11   6  13        0.93       -0.52      2.71 o 
  12   6  13        0.07       -3.53      2.59 o 
  13   6  13        2.17        3.21      2.92 o 
  14   6  13        0.35       -7.52      6.03 o 
   1   7  13        0.10        1.29      1.84 o 
   2   7  13       46.11       54.86      2.81 o 
   3   7  13        0.37       -1.56      1.74 o 
   4   7  13       10.35       16.34      2.29 o 
   5   7  13       33.99       30.76      2.98 o 
   6   7  13       10.80        6.28      2.51 o 
   7   7  13       24.02       24.37      2.93 o 
   8   7  13        0.75        0.68      2.43 o 
   9   7  13        5.16        1.68      2.64 o 
  10   7  13        0.48       -2.15      2.50 o 
  11   7  13        4.65        7.13      2.82 o 
  12   7  13        0.36       -0.81      2.80 o 
  13   7  13        0.08       -3.19      2.87 o 
   1   8  13       42.41       39.26      2.57 o 
   2   8  13        0.33       -1.77      2.25 o 
   3   8  13       10.22        9.40      2.21 o 
   4   8  13        3.73        5.22      2.10 o 
   5   8  13       41.90       39.14      3.16 o 
   6   8  13        6.71        8.73      2.50 o 
   7   8  13        0.12        2.23      2.48 o 
   8   8  13        8.77       14.66      2.91 o 
   9   8  13       11.05       16.63      5.07 o 
  10   8  13        0.38       -1.52      2.57 o 
  11   8  13        4.02        0.41      3.65 o 
  12   8  13        4.11        2.78      2.88 o 
  13   8  13        0.78        1.94      3.54 o 
   1   9  13        0.01        0.17      1.92 o 
   2   9  13       42.27       47.70      3.31 o 
   3   9  13        5.85        6.57      2.42 o 
   4   9  13       29.41       28.46      2.61 o 
   5   9  13        0.89       -3.08      2.05 o 
   6   9  13        0.91       -2.68      2.43 o 
   7   9  13        1.12        1.09      3.32 o 
   8   9  13        2.82        3.77      4.29 o 
   9   9  13        1.63        0.80      2.98 o 
  10   9  13        0.79       -3.95      2.63 o 
  11   9  13       11.08       11.43      3.19 o 
  12   9  13        3.00        3.10      3.07 o 
   1  10  13        0.64       -0.39      2.01 o 
   2  10  13        6.16        5.90      4.49 o 
   3  10  13        6.24        5.17      2.60 o 
   4  10  13       16.65       10.06      2.85 o 
   5  10  13       16.93       17.13      2.52 o 
   6  10  13       26.79       27.61      3.61 o 
   7  10  13        7.08        2.37      3.72 o 
   8  10  13       10.79       10.84      3.05 o 
   9  10  13        8.48        8.35      2.89 o 
  10  10  13        8.83        7.49      3.03 o 
  11  10  13        1.18        2.04      2.78 o 
   1  11  13        0.78        4.04      2.18 o 
   2  11  13        7.25        5.18      2.61 o 
   3  11  13       17.73       24.47      3.10 o 
   4  11  13        6.46        3.41      2.73 o 
   5  11  13        0.73        2.05      2.73 o 
   6  11  13        0.85        6.74      2.38 o 
   7  11  13        8.34        8.97      2.93 o 
   8  11  13        1.17        0.58      2.68 o 
   9  11  13        0.24       -3.01      2.78 o 
  10  11  13        1.72       -2.90      2.92 o 
  11  11  13        0.43       -4.24      2.82 o 
   1  12  13        2.58        0.86      2.39 o 
   2  12  13       10.98       10.53      2.94 o 
   3  12  13        6.32       11.16      2.84 o 
   4  12  13        0.14        1.77      3.21 o 
   5  12  13        1.27        4.50      2.97 o 
   6  12  13       11.20       10.64      3.10 o 
   7  12  13        1.66       -0.01      2.48 o 
   8  12  13        1.14        0.68      2.86 o 
   9  12  13        0.97       -0.60      2.96 o 
   1  13  13        0.28        0.87      2.33 o 
   2  13  13        9.39       15.73      3.12 o 
   3  13  13       26.88       30.41      3.56 o 
   4  13  13       11.02       15.59      3.14 o 
   5  13  13        0.06        2.49      2.91 o 
   6  13  13       10.49       13.80      3.19 o 
   7  13  13        2.05       -1.55      3.57 o 
   8  13  13        0.61       -0.81      2.62 o 
   1  14  13        4.72        3.69      2.44 o 
   2  14  13       48.43       59.19      4.07 o 
   3  14  13        0.84        4.77      3.13 o 
   4  14  13        1.14        2.27      3.07 o 
   5  14  13        3.31        3.89      3.12 o 
   6  14  13        0.95       -4.83      3.22 o 
   7  14  13        1.21        0.34      3.10 o 
   1  15  13        7.03        5.11      2.59 o 
   2  15  13       10.71       20.36      3.76 o 
   3  15  13       20.25       17.19      3.46 o 
   4  15  13        1.02       -0.62      2.88 o 
   0   0  14       26.64       23.17      4.66 o 
   1   0  14       15.16       13.90      3.08 o 
   2   0  14        9.73        9.30      2.83 o 
   3   0  14       99.11      110.37      5.25 o 
   4   0  14      116.33      140.32      8.60 o 
   5   0  14       18.30       19.94      4.54 o 
   6   0  14        1.64        6.09      4.06 o 
   7   0  14       55.27       65.56      5.97 o 
   8   0  14        0.10       -4.54      3.94 o 
   9   0  14        8.65       13.49      4.42 o 
  10   0  14        4.47       -5.49      3.94 o 
  11   0  14       25.86       28.42      5.25 o 
  12   0  14        1.84        6.93      4.42 o 
  13   0  14        0.70       -0.60      4.66 o 
  14   0  14        1.70        4.06      5.13 o 
   0   1  14       31.60       37.07      3.57 o 
   1   1  14       70.38       73.11      3.09 o 
   2   1  14      105.42      104.01      3.43 o 
   3   1  14       21.76       31.56      2.41 o 
   4   1  14       12.50       13.79      2.99 o 
   5   1  14       25.31       29.82      3.42 o 
   6   1  14       76.09       74.51      4.39 o 
   7   1  14        0.01        2.46      2.87 o 
   8   1  14        5.85        3.40      2.78 o 
   9   1  14        5.21        4.87      3.16 o 
  10   1  14        9.05       13.48      4.06 o 
  11   1  14        1.65       -1.94      2.87 o 
  12   1  14        4.47        3.21      3.64 o 
  13   1  14        4.69        5.37      3.36 o 
  14   1  14        0.37       -2.17      3.54 o 
   0   2  14      249.05      246.34      8.72 o 
   1   2  14        9.25        5.57      1.97 o 
   2   2  14        5.09        6.71      1.99 o 
   3   2  14       26.53       25.68      2.36 o 
   4   2  14        0.14        2.19      2.70 o 
   5   2  14        8.80        5.92      2.83 o 
   6   2  14        4.94        2.04      2.77 o 
   7   2  14       10.57        6.82      2.83 o 
   8   2  14        1.61        1.33      2.82 o 
   9   2  14       10.25       14.40      3.24 o 
  10   2  14        0.34        1.76      2.99 o 
  11   2  14       11.78       18.68      3.88 o 
  12   2  14        6.62        6.55      3.37 o 
  13   2  14        2.36        1.78      3.35 o 
  14   2  14        4.17       10.27      5.49 o 
   0   3  14       11.19       12.94      2.82 o 
   1   3  14        2.69        1.58      1.83 o 
   2   3  14        8.66        7.77      2.00 o 
   3   3  14        0.06        0.00      1.58 o 
   4   3  14       25.69       31.81      5.08 o 
   5   3  14       16.52       19.19      3.18 o 
   6   3  14        4.98        9.04      3.04 o 
   7   3  14        1.44        0.84      4.06 o 
   8   3  14        3.97        4.66      4.54 o 
   9   3  14        1.33        5.97      4.66 o 
  10   3  14        0.57        2.87      4.54 o 
  11   3  14        3.17        2.15      4.42 o 
  12   3  14        0.89       -4.69      3.12 o 
  13   3  14        2.61        0.36      3.46 o 
   0   4  14        1.35        5.75      4.66 o 
   1   4  14        3.72        1.09      1.85 o 
   2   4  14        4.90        4.13      1.85 o 
   3   4  14        0.35       -1.69      1.90 o 
   4   4  14        4.63        3.60      2.95 o 
   5   4  14        7.38        9.51      3.12 o 
   6   4  14       32.41       35.92      7.70 o 
   7   4  14        9.88       10.06      3.23 o 
   8   4  14       11.26       13.91      3.55 o 
   9   4  14        1.92        0.26      3.07 o 
  10   4  14        0.00       -5.25      4.06 o 
  11   4  14        0.14       -3.24      3.24 o 
  12   4  14        0.13        2.60      3.36 o 
  13   4  14        4.39        8.90      3.70 o 
   0   5  14       27.50       22.93      4.06 o 
   1   5  14        0.08       -0.20      2.23 o 
   2   5  14        5.65        8.15      2.50 o 
   3   5  14        5.26        2.34      2.36 o 
   4   5  14        0.14       -1.14      2.25 o 
   5   5  14        6.55        5.09      3.04 o 
   6   5  14        0.57        1.71      2.87 o 
   7   5  14        1.68        4.29      4.84 o 
   8   5  14        1.86        3.74      3.08 o 
   9   5  14        6.96        4.15      2.73 o 
  10   5  14       19.53       23.96      3.24 o 
  11   5  14        1.13       -2.54      3.62 o 
  12   5  14        1.37       -0.79      3.38 o 
  13   5  14        0.02       -7.16      4.78 o 
   0   6  14       35.79       53.35      3.96 o 
   1   6  14        0.47       -0.49      2.35 o 
   2   6  14        0.10        4.31      2.39 o 
   3   6  14       25.03       30.12      3.05 o 
   4   6  14       16.72       14.35      2.77 o 
   5   6  14       21.09       19.46      3.45 o 
   6   6  14       33.63       48.05      3.49 o 
   7   6  14       43.36       35.19      3.16 o 
   8   6  14        0.52       -2.00      3.71 o 
   9   6  14        0.17        1.66      2.73 o 
  10   6  14        1.35        0.27      3.58 o 
  11   6  14        5.67        3.30      2.94 o 
  12   6  14        0.03        3.65      5.05 o 
   0   7  14       38.20       35.96      4.66 o 
   1   7  14       22.35       29.66      3.14 o 
   2   7  14        1.05       -1.17      2.34 o 
   3   7  14       16.12       20.53      2.46 o 
   4   7  14       28.26       26.69      2.54 o 
   5   7  14        1.13        0.12      2.35 o 
   6   7  14        2.09       -0.97      2.48 o 
   7   7  14        3.31       -0.20      2.52 o 
   8   7  14       41.89       40.16      3.92 o 
   9   7  14        1.50       -0.18      2.80 o 
  10   7  14        2.30        2.46      2.75 o 
  11   7  14        3.52        0.90      2.78 o 
  12   7  14        1.57        0.61      3.89 o 
   0   8  14        8.35        9.34      3.08 o 
   1   8  14       37.84       47.75      3.37 o 
   2   8  14        2.23       -1.73      2.26 o 
   3   8  14       23.39       22.90      2.95 o 
   4   8  14        6.32        4.31      2.27 o 
   5   8  14       16.21       26.31      2.76 o 
   6   8  14       18.13       17.44      2.94 o 
   7   8  14        6.56        3.54      2.65 o 
   8   8  14        1.72       -1.96      2.68 o 
   9   8  14        0.24       -3.88      2.59 o 
  10   8  14        1.97        0.00      2.73 o 
  11   8  14        0.74       -2.19      2.81 o 
   0   9  14        3.47        8.81      3.21 o 
   1   9  14        0.67        0.88      2.46 o 
   2   9  14        6.28        9.92      3.15 o 
   3   9  14       23.08       28.63      3.21 o 
   4   9  14        3.55        3.65      2.65 o 
   5   9  14       16.74       18.75      3.69 o 
   6   9  14        2.49        3.56      2.80 o 
   7   9  14       11.67       12.28      3.12 o 
   8   9  14        4.26        3.18      5.28 o 
   9   9  14       16.93       19.89      3.14 o 
  10   9  14        0.25       -3.55      2.80 o 
  11   9  14        3.66        1.73      2.98 o 
   0  10  14       14.32       15.33      3.46 o 
   1  10  14        2.66        3.94      2.53 o 
   2  10  14       35.21       47.59      3.69 o 
   3  10  14        4.73       -1.48      2.74 o 
   4  10  14        0.92        2.10      2.76 o 
   5  10  14        0.17        1.92      2.79 o 
   6  10  14       36.82       39.08      3.20 o 
   7  10  14       16.91       20.03      5.00 o 
   8  10  14        2.15        3.76      2.80 o 
   9  10  14        6.66        5.06      3.13 o 
  10  10  14        5.58       13.77      3.17 o 
   0  11  14        5.28       10.23      3.53 o 
   1  11  14        5.25        7.05      2.89 o 
   2  11  14        1.30        0.57      2.66 o 
   3  11  14        0.67        2.06      2.82 o 
   4  11  14        0.52        2.99      2.83 o 
   5  11  14        0.91        0.55      2.84 o 
   6  11  14       33.16       31.86      3.56 o 
   7  11  14       14.87       18.43      2.83 o 
   8  11  14        6.01       10.77      3.20 o 
   9  11  14        0.37        0.08      2.87 o 
   0  12  14       12.54       12.42      3.59 o 
   1  12  14        0.38        5.12      2.84 o 
   2  12  14        0.00        1.17      2.79 o 
   3  12  14        2.05        3.20      2.90 o 
   4  12  14        7.95       14.27      3.47 o 
   5  12  14       33.70       45.02      4.02 o 
   6  12  14        0.30        0.02      3.65 o 
   7  12  14        1.01        1.49      4.10 o 
   8  12  14       13.74       11.08      2.97 o 
   0  13  14        1.47        3.30      3.59 o 
   1  13  14        1.73        3.45      2.89 o 
   2  13  14        0.08        2.76      2.94 o 
   3  13  14        1.89        6.73      3.05 o 
   4  13  14        0.34        6.18      3.22 o 
   5  13  14        0.57        2.99      4.14 o 
   6  13  14        4.18        6.52      3.21 o 
   0  14  14        3.37        5.72      8.30 o 
   1  14  14        0.01        3.59      4.11 o 
   2  14  14        1.95        3.06      3.44 o 
   3  14  14        4.57        5.28      3.10 o 
   1   1  15       15.53       20.65      2.35 o 
   2   1  15        0.09        1.03      1.93 o 
   3   1  15        0.61        2.77      2.03 o 
   4   1  15        5.45        8.76      2.51 o 
   5   1  15        9.05        7.55      3.12 o 
   6   1  15        7.02        5.52      3.08 o 
   7   1  15        0.29       -4.23      2.82 o 
   8   1  15        0.32       -1.75      2.95 o 
   9   1  15        4.03        4.48      3.11 o 
  10   1  15        6.02        5.25      4.66 o 
  11   1  15        2.97        0.66      3.21 o 
  12   1  15        1.18       -2.21      4.72 o 
   1   2  15        1.46        3.85      2.00 o 
   2   2  15        5.98        5.40      2.15 o 
   3   2  15       10.52        7.69      2.12 o 
   4   2  15        4.12        0.53      2.35 o 
   5   2  15       25.69       25.59      3.42 o 
   6   2  15        0.11       -3.70      2.70 o 
   7   2  15       15.09       17.04      3.36 o 
   8   2  15        1.50        1.32      3.04 o 
   9   2  15        0.01       -1.09      2.94 o 
  10   2  15        0.02       -0.84      4.30 o 
  11   2  15        3.20        3.70      4.90 o 
  12   2  15        0.14        9.43      4.90 o 
   1   3  15        1.67        3.92      1.97 o 
   2   3  15        8.30        7.04      2.03 o 
   3   3  15        3.59        4.52      2.45 o 
   4   3  15       20.77       14.25      2.67 o 
   5   3  15        0.04        0.36      4.42 o 
   6   3  15        2.56        0.60      4.54 o 
   7   3  15       10.01       25.55      5.49 o 
   8   3  15       33.64       27.70      5.61 o 
   9   3  15        0.52        4.78      4.54 o 
  10   3  15        0.26        8.84      5.13 o 
  11   3  15        3.97        1.31      4.54 o 
  12   3  15        0.05        2.24      3.63 o 
   1   4  15        5.86        8.82      2.62 o 
   2   4  15        0.93        2.92      2.42 o 
   3   4  15       30.41       32.16      4.23 o 
   4   4  15        0.45        0.76      2.52 o 
   5   4  15        0.13       -2.01      3.34 o 
   6   4  15        1.24       -4.17      2.78 o 
   7   4  15        4.16        0.96      4.78 o 
   8   4  15        3.17       -2.51      4.66 o 
   9   4  15       25.12       26.75      5.61 o 
  10   4  15        1.87       -2.15      4.90 o 
  11   4  15        1.77        5.44      4.18 o 
  12   4  15        0.45       -4.30      4.78 o 
   1   5  15       12.80       12.67      3.24 o 
   2   5  15        2.87        2.72      2.47 o 
   3   5  15        1.88        0.00      2.50 o 
   4   5  15        1.28       -1.96      2.30 o 
   5   5  15        0.04       -1.59      4.12 o 
   6   5  15       23.17       29.15      4.09 o 
   7   5  15        5.74        8.86      3.45 o 
   8   5  15        8.13        6.84      3.57 o 
   9   5  15        2.55        1.81      2.74 o 
  10   5  15        8.62        9.92      3.50 o 
  11   5  15        1.89        0.07      3.45 o 
   1   6  15        1.99        3.37      2.49 o 
   2   6  15        0.16        0.37      2.51 o 
   3   6  15        7.14        5.82      2.69 o 
   4   6  15        3.85        4.67      3.80 o 
   5   6  15       16.15       22.03      3.21 o 
   6   6  15        3.13        0.33      2.65 o 
   7   6  15        1.60       -0.64      2.62 o 
   8   6  15        2.48        1.26      2.79 o 
   9   6  15        1.39       -1.19      2.79 o 
  10   6  15        0.23        2.17      2.93 o 
  11   6  15        0.09       -1.63      3.06 o 
   1   7  15        3.26        2.68      3.76 o 
   2   7  15       19.22       21.88      3.10 o 
   3   7  15       15.50       18.92      3.05 o 
   4   7  15        8.03        7.70      2.42 o 
   5   7  15       23.48       28.41      2.87 o 
   6   7  15        3.50        5.56      2.92 o 
   7   7  15        0.06        1.00      2.82 o 
   8   7  15        1.90        3.35      2.76 o 
   9   7  15        1.23       -1.21      2.76 o 
  10   7  15        3.36       -0.31      2.93 o 
   1   8  15        1.46       -0.41      2.65 o 
   2   8  15       32.34       44.23      3.62 o 
   3   8  15        0.06        0.13      2.67 o 
   4   8  15        1.40        3.29      2.82 o 
   5   8  15        0.30       -2.90      2.24 o 
   6   8  15       20.69       35.09      3.01 o 
   7   8  15       34.74       39.16      8.61 o 
   8   8  15        3.11        1.51      3.36 o 
   9   8  15        6.12        1.56      3.08 o 
  10   8  15        5.43        3.28      3.14 o 
   1   9  15       14.73       22.25      3.10 o 
   2   9  15        0.17        1.37      2.63 o 
   3   9  15        3.29        7.56      2.94 o 
   4   9  15        0.06       -1.50      3.51 o 
   5   9  15       10.59       12.59      3.25 o 
   6   9  15        7.19        8.53      3.45 o 
   7   9  15        1.91        2.35      2.86 o 
   8   9  15        0.78       -2.35      3.05 o 
   9   9  15        2.54       -2.39      2.93 o 
   1  10  15        0.01        2.08      2.74 o 
   2  10  15        1.19        2.35      2.75 o 
   3  10  15        2.38        5.92      2.92 o 
   4  10  15        0.55       -1.07      2.58 o 
   5  10  15        6.65        4.71      2.96 o 
   6  10  15        0.16        2.56      3.45 o 
   7  10  15       18.30       20.18      2.96 o 
   8  10  15        6.63        5.20      3.21 o 
   1  11  15        4.96        5.42      2.91 o 
   2  11  15       18.83       20.55      3.34 o 
   3  11  15        1.84        1.23      4.06 o 
   4  11  15       13.96       26.60      3.67 o 
   5  11  15        0.35        2.95      3.19 o 
   6  11  15       12.63       20.87      3.53 o 
   1  12  15        0.01       -4.31      2.87 o 
   2  12  15        0.23        1.90      2.96 o 
   3  12  15        5.42        0.91      3.05 o 
   4  12  15        1.04       -2.25      3.04 o 
   5  12  15        1.74       -0.22      3.23 o 
   1  13  15        7.33        5.44      4.40 o 
   0   0  16       41.17       42.51      5.73 o 
   1   0  16       25.00       24.95      3.63 o 
   2   0  16        8.91       13.41      3.46 o 
   3   0  16        2.32       -0.52      2.87 o 
   4   0  16       71.85       74.82      4.69 o 
   5   0  16       19.80       14.81      5.13 o 
   6   0  16        0.65        1.67      4.66 o 
   7   0  16        0.32        1.55      4.54 o 
   8   0  16        8.58        8.84      4.90 o 
   9   0  16        0.44       -2.99      4.30 o 
  10   0  16        0.61        8.84      5.02 o 
  11   0  16        3.02        4.30      5.02 o 
   0   1  16       46.35       44.66      4.13 o 
   1   1  16       38.99       37.53      2.74 o 
   2   1  16        0.30        3.20      2.19 o 
   3   1  16       19.42       19.99      2.50 o 
   4   1  16        3.76        3.56      2.27 o 
   5   1  16        0.01        1.10      3.46 o 
   6   1  16       11.53        9.23      3.29 o 
   7   1  16        0.43       -4.34      2.89 o 
   8   1  16        1.33       -2.45      3.04 o 
   9   1  16        1.87       -0.34      3.52 o 
  10   1  16        0.27        0.60      3.37 o 
  11   1  16        2.27       -1.19      4.90 o 
   0   2  16        5.48       10.86      3.26 o 
   1   2  16        5.47        4.86      2.19 o 
   2   2  16        2.52        2.05      2.36 o 
   3   2  16        9.13        9.15      2.31 o 
   4   2  16        1.08       -0.60      2.16 o 
   5   2  16        1.88        1.78      3.04 o 
   6   2  16        0.24        0.00      4.30 o 
   7   2  16       10.39       11.70      5.13 o 
   8   2  16        0.53       -3.22      4.66 o 
   9   2  16        2.30        4.78      5.02 o 
  10   2  16        0.79       -5.61      4.78 o 
  11   2  16        3.39        1.07      5.02 o 
   0   3  16        7.47       16.36      4.90 o 
   1   3  16        1.47        1.07      3.24 o 
   2   3  16        6.71        9.50      2.66 o 
   3   3  16        2.59        4.75      2.56 o 
   4   3  16        3.25        3.93      2.66 o 
   5   3  16        1.87       -1.10      3.50 o 
   6   3  16        1.74        3.46      5.02 o 
   7   3  16        0.05       -2.51      4.30 o 
   8   3  16        1.33        0.72      5.13 o 
   9   3  16        0.66        5.73      4.90 o 
  10   3  16        7.77       10.63      5.73 o 
   0   4  16       21.34       41.08      6.21 o 
   1   4  16        1.31        4.07      3.82 o 
   2   4  16        0.10        0.18      4.36 o 
   3   4  16        9.84       16.60      3.65 o 
   4   4  16        3.79        2.49      4.18 o 
   5   4  16        2.94        3.76      3.46 o 
   6   4  16       18.61       16.24      5.61 o 
   7   4  16        0.84       -6.21      4.90 o 
   8   4  16       12.33        6.81      5.37 o 
   9   4  16        2.72       -3.58      5.13 o 
  10   4  16        0.05        0.36      3.58 o 
   0   5  16        1.70       -0.36      4.78 o 
   1   5  16        0.85        3.79      2.70 o 
   2   5  16        2.73       -2.21      2.58 o 
   3   5  16       13.18       19.73      3.27 o 
   4   5  16       17.98       19.57      3.28 o 
   5   5  16        0.02       -2.90      2.74 o 
   6   5  16       19.90       27.39      4.34 o 
   7   5  16        0.34        4.18      4.90 o 
   8   5  16        2.91        2.48      3.52 o 
   9   5  16        2.89        4.70      3.88 o 
  10   5  16        2.28        4.38      3.72 o 
   0   6  16        4.38        5.61      5.13 o 
   1   6  16        1.82        2.86      3.26 o 
   2   6  16        0.31        2.20      2.75 o 
   3   6  16        0.38        0.39      2.95 o 
   4   6  16        0.18        1.07      2.78 o 
   5   6  16        0.70        0.08      2.86 o 
   6   6  16        8.65        7.61      3.17 o 
   7   6  16        0.23       -4.14      2.76 o 
   8   6  16        4.30        5.34      3.05 o 
   9   6  16        1.74        0.71      3.05 o 
   0   7  16        0.56        6.09      5.37 o 
   1   7  16        1.06        1.62      3.67 o 
   2   7  16        0.42        2.15      2.82 o 
   3   7  16        0.94        3.29      2.87 o 
   4   7  16        1.80        0.29      3.48 o 
   5   7  16       14.49       17.71      2.76 o 
   6   7  16        0.12       -1.88      2.43 o 
   7   7  16        1.59        3.95      3.10 o 
   8   7  16        2.86        2.28      3.61 o 
   0   8  16        0.05       -2.27      4.66 o 
   1   8  16        5.19        7.94      5.08 o 
   2   8  16        0.16       -1.66      2.90 o 
   3   8  16        0.94       -0.94      2.86 o 
   4   8  16        6.90        7.11      3.13 o 
   5   8  16        0.44        3.74      5.06 o 
   6   8  16        2.31       -0.61      2.70 o 
   7   8  16        0.01       -3.80      2.53 o 
   0   9  16        7.94       10.27      5.61 o 
   1   9  16        0.00       -1.71      3.45 o 
   2   9  16        1.95        2.93      2.87 o 
   3   9  16       11.30       11.88      3.08 o 
   4   9  16        7.50       10.02      3.55 o 
   5   9  16       17.10       23.60      3.50 o 
   6   9  16        0.00       -1.36      3.48 o 
   0  10  16        0.92        3.34      5.49 o 
   1  10  16        7.90        8.99      3.84 o 
   2  10  16        9.51        8.00      3.05 o 
   3  10  16        2.13        3.87      3.07 o 
   4  10  16        0.26       -1.48      3.53 o 
   5  10  16        4.40        2.52      3.15 o 
   0  11  16       15.12       20.42      6.45 o 
   1  11  16        3.49        6.85      7.52 o 
   2  11  16        0.03        1.69      3.15 o 
   1   1  17        6.85        6.11      2.83 o 
   2   1  17        3.51        5.26      2.39 o 
   3   1  17        9.11        7.50      2.36 o 
   4   1  17        1.06       -2.05      2.31 o 
   5   1  17        9.34        7.42      3.95 o 
   6   1  17        2.09        0.21      3.45 o 
   7   1  17        0.66       -6.54      4.84 o 
   8   1  17        0.70        0.00      5.02 o 
   9   1  17        6.77       13.49      5.37 o 
   1   2  17       11.35       15.46      2.53 o 
   2   2  17       23.43       23.80      3.15 o 
   3   2  17        0.10       -3.76      2.50 o 
   4   2  17        0.03       -3.98      2.65 o 
   5   2  17        6.06       10.83      3.12 o 
   6   2  17        0.02       -4.68      3.50 o 
   7   2  17        3.17        1.19      5.13 o 
   8   2  17        3.62        2.87      5.02 o 
   1   3  17        4.84        9.52      3.59 o 
   2   3  17        0.03        2.83      3.59 o 
   3   3  17        6.31       -0.32      3.40 o 
   4   3  17        0.56       -1.23      5.61 o 
   5   3  17       14.62       19.27      4.09 o 
   6   3  17        1.42        1.62      3.88 o 
   7   3  17        4.53        3.10      5.37 o 
   8   3  17        3.66        3.34      5.37 o 
   1   4  17        4.56       10.33      5.49 o 
   2   4  17        0.82        5.13      3.63 o 
   3   4  17        0.01        0.10      3.50 o 
   4   4  17       12.60       13.43      4.18 o 
   5   4  17        0.78       -1.42      3.76 o 
   6   4  17        2.00        6.64      3.89 o 
   7   4  17        0.34       -1.91      5.13 o 
   8   4  17        5.47        0.36      5.49 o 
   1   5  17        6.76       12.44      3.82 o 
   2   5  17        4.25       11.52      3.72 o 
   3   5  17        0.53       -1.05      4.06 o 
   4   5  17        2.05        3.40      3.88 o 
   5   5  17        0.12       -2.93      3.79 o 
   6   5  17        0.76       -2.08      3.75 o 
   7   5  17        4.93       -4.66      4.90 o 
   1   6  17        1.51        7.53      3.79 o 
   2   6  17        7.24        9.81      3.03 o 
   3   6  17        0.01       -3.79      2.67 o 
   4   6  17        2.55        4.89      3.91 o 
   5   6  17        0.29        1.84      3.05 o 
   6   6  17        7.07        6.36      3.33 o 
   1   7  17        0.59        3.53      3.50 o 
   2   7  17        2.04        6.94      3.97 o 
   3   7  17        0.55        4.93      3.55 o 
   4   7  17        0.00       -0.08      4.16 o 
   5   7  17       17.14       24.90      3.68 o 
   1   8  17        0.46        5.88      3.81 o 
   2   8  17        2.22        7.85      6.75 o 
   3   8  17        6.79        7.03      3.21 o 
   4   8  17       12.78       20.10      3.49 o 
   1   9  17        0.26        7.29      3.97 o 
   2   9  17        4.44        4.08      3.88 o 
   0   0  18        0.25        1.79      4.78 o 
   1   0  18        0.26        2.32      3.46 o 
   2   0  18       13.03       13.67      3.72 o 
   3   0  18       29.51       38.80      7.34 o 
   4   0  18       10.51       15.50      3.91 o 
   5   0  18        6.01       -0.37      3.76 o 
   6   0  18        4.70        2.66      7.88 o 
   0   1  18        0.86        2.87      4.12 o 
   1   1  18        5.86       10.73      3.29 o 
   2   1  18        2.20        6.09      2.51 o 
   3   1  18        0.01        1.83      2.73 o 
   4   1  18        0.02        0.01      2.93 o 
   5   1  18        4.99        7.42      3.27 o 
   6   1  18        2.42       -2.59      3.06 o 
   0   2  18        7.01        7.76      5.25 o 
   1   2  18        9.86       18.16      4.13 o 
   2   2  18        0.00        6.36      3.71 o 
   3   2  18       27.91       33.48      4.59 o 
   4   2  18        0.03       -0.49      3.50 o 
   5   2  18        1.86        1.08      3.00 o 
   0   3  18        0.01        4.90      5.37 o 
   1   3  18        1.63        6.59      5.02 o 
   2   3  18        0.03       -0.48      3.72 o 
   3   3  18        3.66       -2.05      3.54 o 
   4   3  18        9.22       17.89      4.43 o 
   5   3  18        0.00        2.89      3.79 o 
   0   4  18        5.51       20.90      6.09 o 
   1   4  18        3.27        4.23      3.93 o 
   2   4  18        2.24        0.15      3.94 o 
   3   4  18        1.36        4.64      4.04 o 
   4   4  18        3.59        5.41      4.13 o 
   0   5  18       14.17       24.84      6.33 o 
   1   5  18        0.55        2.23      3.70 o 
   2   5  18        0.08        2.11      3.92 o 
   3   5  18        4.03       12.78      5.79 o 
   0   6  18        0.03       -6.93      4.78 o 
   1   6  18        2.94        4.20      4.01 o 
                                                 
